# Supplementary material for: N-(2,3-Dimethyl­phen­yl)-4-methylbenzamide
Source: Acta Crystallogr Sect E Struct Rep Online. 2011 Aug 27;67(Pt 9):o2463. doi: 10.1107/S1600536811034490 (PMC3200728; doi:10.1107/S1600536811034490)
Supplement: Supplementary file 2 [file e-67-o2463-Isup2.hkl]

# 
# h,k,l, Fc-squared, Fo-squared, sigma(Fo-squared) and status flag 
# 
data_I
_shelx_title ' ' 
_shelx_refln_list_code          4 
_shelx_F_calc_maximum      129.61 
_exptl_crystal_F_000       512.00 
_reflns_d_resolution_high  0.7211 
 
loop_ 
 _symmetry_equiv_pos_as_xyz 
 'x, y, z' 
 '-x, y+1/2, -z+1/2' 
 '-x, -y, -z' 
 'x, -y-1/2, z-1/2' 
 
_cell_length_a     8.1723 
_cell_length_b    19.3923 
_cell_length_c     9.3170 
_cell_angle_alpha  90.000 
_cell_angle_beta  111.781 
_cell_angle_gamma  90.000 
 
_shelx_F_squared_multiplier     1.000 
 
loop_ 
 _refln_index_h 
 _refln_index_k 
 _refln_index_l 
 _refln_F_squared_calc 
 _refln_F_squared_meas 
 _refln_F_squared_sigma 
 _refln_observed_status 
   2   0   0      697.81      772.79      4.98 o 
   3   0   0       56.56       52.89      2.45 o 
   4   0   0      103.01       98.28      3.04 o 
   5   0   0       90.81       99.41      3.03 o 
   6   0   0       10.25       14.55      3.06 o 
   7   0   0        2.87        4.76      2.87 o 
   8   0   0        4.42        5.57      3.07 o 
   9   0   0        0.74        2.10      5.44 o 
  10   0   0        1.12       14.05      9.68 o 
   2   1   0       15.60       18.91      1.31 o 
   3   1   0      622.33      621.24      4.26 o 
   4   1   0      434.07      447.45      3.53 o 
   5   1   0      270.11      276.81      2.99 o 
   6   1   0        1.02        1.07      1.71 o 
   7   1   0        0.10        0.16      2.36 o 
   8   1   0        0.33       -0.39      2.20 o 
   9   1   0       12.47       16.47      4.14 o 
  10   1   0        2.36        0.68      6.34 o 
   2   2   0     2376.32     2350.93      8.06 o 
   3   2   0     1159.55     1140.98      9.57 o 
   4   2   0        4.25        1.41      1.11 o 
   5   2   0       15.82       13.12      1.34 o 
   6   2   0        0.06       -0.53      1.55 o 
   7   2   0       16.01       13.31      2.02 o 
   8   2   0       46.09       49.06      3.51 o 
   9   2   0        2.51       -0.28      4.02 o 
  10   2   0        2.81        7.16      8.58 o 
   1   3   0      883.05      928.80      6.90 o 
   2   3   0      512.67      493.28      2.41 o 
   3   3   0      138.78      163.12      1.74 o 
   4   3   0      367.06      365.37      2.49 o 
   5   3   0      143.01      151.18      1.98 o 
   6   3   0       24.66       25.69      1.76 o 
   7   3   0        4.83        6.67      1.87 o 
   8   3   0       30.36       29.21      3.21 o 
   9   3   0       20.87       18.47      4.44 o 
  10   3   0        5.36        9.94      9.52 o 
   0   4   0      691.96      690.67      5.81 o 
   1   4   0     1565.57     1548.20      5.89 o 
   2   4   0      861.45      915.65      4.05 o 
   3   4   0      134.63      138.97      1.87 o 
   4   4   0       41.08       40.66      1.15 o 
   5   4   0        1.77        0.82      1.01 o 
   6   4   0       12.42       12.25      1.53 o 
   7   4   0       71.82       69.00      2.54 o 
   8   4   0       22.25       24.34      3.13 o 
   9   4   0        6.75        9.16      4.19 o 
   1   5   0      196.64      222.21      1.87 o 
   2   5   0      414.60      442.35      2.73 o 
   3   5   0      314.96      373.55      3.63 o 
   4   5   0      352.54      377.00      2.91 o 
   5   5   0       60.03       52.68      1.73 o 
   6   5   0       17.20       18.10      2.16 o 
   7   5   0       24.56       25.43      2.72 o 
   8   5   0        1.15        0.89      2.86 o 
   9   5   0        3.36        3.65      4.10 o 
   0   6   0      226.83      203.79      2.89 o 
   1   6   0      230.42      186.12      1.91 o 
   2   6   0     1267.47     1279.54      9.86 o 
   3   6   0      771.06      806.47      3.95 o 
   4   6   0      133.86      138.71      2.20 o 
   5   6   0       45.22       51.25      2.12 o 
   6   6   0       17.48       15.97      2.22 o 
   7   6   0      203.67      218.15      5.94 o 
   8   6   0        1.28        2.32      2.85 o 
   9   6   0       10.87        7.34      4.28 o 
   1   7   0      555.86      595.08      3.25 o 
   2   7   0        3.43        5.21      1.28 o 
   3   7   0      243.51      204.76      2.10 o 
   4   7   0       39.41       43.08      1.65 o 
   5   7   0       31.96       29.01      1.78 o 
   6   7   0       56.87       53.95      3.23 o 
   7   7   0        0.06        1.75      2.67 o 
   8   7   0        1.17        0.52      3.01 o 
   9   7   0        1.88        1.02      4.12 o 
   0   8   0      414.47      403.06      4.82 o 
   1   8   0       10.74       13.25      1.18 o 
   2   8   0       16.23       23.70      1.46 o 
   3   8   0       56.37       62.56      1.15 o 
   4   8   0       83.95       85.18      1.75 o 
   5   8   0      620.01      628.66      5.44 o 
   6   8   0      135.42      136.53      4.03 o 
   7   8   0        5.92        6.65      2.96 o 
   8   8   0        7.39        7.12      3.05 o 
   9   8   0        3.53       10.81      4.95 o 
   1   9   0      607.86      615.95      4.69 o 
   2   9   0      208.74      229.62      2.55 o 
   3   9   0      745.80      727.48      4.34 o 
   4   9   0       50.22       43.02      1.43 o 
   5   9   0      430.24      423.98      4.37 o 
   6   9   0       41.04       39.41      3.13 o 
   7   9   0       13.03       12.99      3.03 o 
   8   9   0        3.40        2.72      3.08 o 
   9   9   0        0.05        1.90      4.56 o 
   0  10   0      473.87      440.74      5.06 o 
   1  10   0      240.82      299.52      2.25 o 
   2  10   0      115.59      114.84      2.04 o 
   3  10   0        5.42        5.55      1.15 o 
   4  10   0      131.64      132.11      2.07 o 
   5  10   0       36.71       43.32      2.02 o 
   6  10   0        4.78        6.90      2.28 o 
   7  10   0        1.15        1.73      2.81 o 
   8  10   0       11.88       14.75      3.45 o 
   9  10   0        4.05        7.10      5.06 o 
   1  11   0       59.56       49.66      1.16 o 
   2  11   0       89.11       76.16      1.70 o 
   3  11   0      145.77      131.48      2.01 o 
   4  11   0        0.36        0.19      1.46 o 
   5  11   0      645.03      670.63      4.65 o 
   6  11   0       95.69       99.02      3.30 o 
   7  11   0        0.05       -0.15      2.85 o 
   8  11   0        0.16       -0.70      3.28 o 
   9  11   0        0.05       -1.89      6.20 o 
   0  12   0      120.68      105.29      3.27 o 
   1  12   0       34.10       35.85      1.12 o 
   2  12   0        5.60        3.29      1.17 o 
   3  12   0       57.09       61.19      1.97 o 
   4  12   0      373.59      365.21      3.86 o 
   5  12   0      133.52      138.12      3.02 o 
   6  12   0       21.89       25.00      3.16 o 
   7  12   0        5.29        3.52      2.98 o 
   8  12   0        0.01       -1.54      3.28 o 
   1  13   0      162.79      194.59      2.29 o 
   2  13   0        4.39        6.18      1.18 o 
   3  13   0      247.53      232.08      3.68 o 
   4  13   0      136.57      153.01      3.07 o 
   5  13   0       63.83       65.22      2.66 o 
   6  13   0       87.54       87.50      3.06 o 
   7  13   0        2.44        3.21      3.21 o 
   8  13   0        2.93        3.80      3.51 o 
   0  14   0      862.38      865.12      8.22 o 
   1  14   0        5.55        7.00      1.74 o 
   2  14   0        0.12        0.66      1.30 o 
   3  14   0      122.21      118.54      3.34 o 
   4  14   0        0.39        0.85      1.73 o 
   5  14   0        0.42        2.21      2.04 o 
   6  14   0       17.16       18.87      3.26 o 
   7  14   0        1.02       -0.99      3.12 o 
   8  14   0        0.11       -2.99      3.93 o 
   1  15   0        8.93        7.14      1.69 o 
   2  15   0      386.11      382.22      4.02 o 
   3  15   0        8.46        8.57      2.22 o 
   4  15   0        2.19        2.00      1.74 o 
   5  15   0       17.36       18.00      2.17 o 
   6  15   0       10.46        6.04      3.27 o 
   7  15   0        1.23        0.83      3.43 o 
   8  15   0       10.17        7.41      5.46 o 
   0  16   0       36.87       37.99      3.74 o 
   1  16   0       32.14       34.15      2.27 o 
   2  16   0       62.60       50.42      2.16 o 
   3  16   0        1.02        1.50      1.83 o 
   4  16   0        9.62        7.85      2.05 o 
   5  16   0       25.25       20.68      3.24 o 
   6  16   0        0.04       -1.09      3.05 o 
   7  16   0        2.56        0.19      3.46 o 
   8  16   0        0.47       -0.95      5.48 o 
   1  17   0      142.12      135.25      3.52 o 
   2  17   0      129.34      125.68      2.86 o 
   3  17   0        4.92        4.45      2.14 o 
   4  17   0        3.23        5.19      2.02 o 
   5  17   0        0.11        1.76      3.02 o 
   6  17   0        2.42        0.12      3.43 o 
   7  17   0        1.08        3.78      4.99 o 
   0  18   0      118.04      122.59      6.46 o 
   1  18   0       52.43       55.70      3.00 o 
   2  18   0        9.09        5.82      2.17 o 
   3  18   0       18.99       15.02      2.22 o 
   4  18   0        0.35        0.14      2.19 o 
   5  18   0        5.39        4.01      3.22 o 
   6  18   0        0.40        0.68      3.33 o 
   7  18   0        2.93        0.68      6.36 o 
   1  19   0       90.08       91.39      3.39 o 
   2  19   0        0.28       -1.85      2.20 o 
   3  19   0        2.62        1.52      2.89 o 
   4  19   0        0.15       -0.35      2.91 o 
   5  19   0        3.32        1.40      3.41 o 
   6  19   0        3.02        0.78      4.32 o 
   7  19   0        1.08       -2.88      8.40 o 
   0  20   0       21.06       24.72      5.03 o 
   1  20   0        6.41        3.99      2.67 o 
   2  20   0       43.19       47.53      3.02 o 
   3  20   0        3.98        5.84      3.49 o 
   4  20   0        0.15        0.74      3.19 o 
   5  20   0        3.23        4.16      3.26 o 
   6  20   0        4.74       12.82      6.39 o 
   1  21   0        8.54        8.58      2.71 o 
   2  21   0        8.80       10.96      3.31 o 
   3  21   0        2.26        2.25      3.37 o 
   4  21   0        2.30        2.20      3.65 o 
   5  21   0        0.29       -2.18      4.70 o 
   0  22   0       20.78       26.41      5.68 o 
   1  22   0        3.47        2.01      2.74 o 
   2  22   0        8.49        9.61      3.32 o 
   3  22   0        4.25        5.58      3.33 o 
   4  22   0        5.36        5.83      4.55 o 
   5  22   0        5.73        4.05      8.63 o 
   1  23   0       14.68       10.83      3.74 o 
   2  23   0        0.01       -1.19      3.82 o 
   3  23   0        0.92       -0.28      4.22 o 
   4  23   0        2.11        7.89      7.96 o 
   0  24   0       76.74       88.15     14.22 o 
   1  24   0        3.60        5.53      4.10 o 
   2  24   0        0.08        4.05      4.25 o 
   3  24   0        0.62       -7.34      8.85 o 
   1  25   0        0.96        3.19      6.09 o 
   2  25   0        1.36        9.96      8.10 o 
   1  26   0        2.90        0.74      8.08 o 
   2  26   0        2.16       -8.71      8.71 o 
 -10   1   1        0.76        0.85      6.36 o 
  -9   1   1        0.06       -1.20      2.50 o 
  -8   1   1        0.03        1.43      2.72 o 
  -7   1   1        1.75        1.33      2.54 o 
  -6   1   1       32.09       30.89      2.17 o 
  -5   1   1        1.81        0.34      1.50 o 
  -4   1   1       81.69       75.83      2.29 o 
  -3   1   1        1.09        0.90      1.99 o 
  -2   1   1        0.04        0.86      1.57 o 
   1   1   1     2660.16     2576.01     13.96 o 
   2   1   1        0.87        0.04      0.83 o 
   3   1   1       92.01      108.80      1.44 o 
   4   1   1        2.86        3.53      0.97 o 
   5   1   1      122.17      111.16      1.89 o 
   6   1   1        0.18        0.29      1.68 o 
   7   1   1        0.00       -0.08      1.43 o 
   8   1   1        9.79       10.23      3.75 o 
   9   1   1        0.01       -1.51      4.17 o 
 -10   2   1        0.43       -2.59      6.28 o 
  -9   2   1       25.80       26.25      3.44 o 
  -8   2   1       69.71       71.73      3.85 o 
  -7   2   1       45.50       50.27      2.71 o 
  -6   2   1       50.54       43.72      2.37 o 
  -5   2   1       73.50       92.29      2.60 o 
  -4   2   1      246.60      268.37      3.50 o 
  -3   2   1      371.93      340.02      3.23 o 
  -2   2   1      466.56      447.56      5.27 o 
  -1   2   1      887.45      822.03      6.34 o 
   1   2   1    14874.44    14533.25     64.25 o 
   2   2   1      576.55      570.87      2.30 o 
   3   2   1     1129.49     1195.53      4.57 o 
   4   2   1       48.94       57.00      1.31 o 
   5   2   1        0.70        1.90      1.14 o 
   6   2   1       20.85       20.72      1.89 o 
   7   2   1       18.08       19.64      2.14 o 
   8   2   1       21.18       17.51      3.97 o 
   9   2   1        2.83        0.02      4.22 o 
 -10   3   1       13.11       12.89      6.12 o 
  -9   3   1        0.71       -2.47      3.21 o 
  -8   3   1       84.89       80.49      4.01 o 
  -7   3   1        0.69        0.54      1.58 o 
  -6   3   1       53.51       50.44      2.25 o 
  -5   3   1       22.53       22.75      1.56 o 
  -4   3   1      337.06      339.57      3.23 o 
  -3   3   1       23.50       14.31      1.36 o 
  -2   3   1      941.02      883.27      5.44 o 
  -1   3   1     3816.59     3818.59     25.46 o 
   0   3   1        6.50        3.66      0.93 o 
   1   3   1      758.49      662.80      4.50 o 
   2   3   1     3000.37     2969.32     11.04 o 
   3   3   1      381.43      326.27      2.16 o 
   4   3   1      156.94      168.54      1.90 o 
   5   3   1      194.28      208.45      2.44 o 
   6   3   1        5.36        5.29      1.61 o 
   7   3   1        0.58        1.75      1.89 o 
   8   3   1        0.42       -0.43      3.76 o 
   9   3   1        2.00        1.33      4.20 o 
 -10   4   1        0.07        0.31      8.71 o 
  -9   4   1        3.63        1.27      3.14 o 
  -8   4   1       44.69       48.07      3.78 o 
  -7   4   1      168.99      163.45      3.23 o 
  -6   4   1      323.26      315.50      4.37 o 
  -5   4   1        2.72        0.65      0.77 o 
  -4   4   1      169.23      173.09      3.23 o 
  -3   4   1       10.22        7.65      1.27 o 
  -2   4   1     5990.31     5639.36     23.29 o 
  -1   4   1     9002.70     8800.01     49.98 o 
   0   4   1      838.73      867.67      3.02 o 
   1   4   1      919.33      969.24      3.47 o 
   2   4   1      701.97      681.47      3.07 o 
   3   4   1       70.66       75.22      1.53 o 
   4   4   1       76.28       74.20      1.46 o 
   5   4   1       83.10       78.72      1.75 o 
   6   4   1       28.01       26.83      1.84 o 
   7   4   1      105.33      107.22      3.83 o 
   8   4   1       48.22       51.96      4.45 o 
   9   4   1        0.33       -0.34      4.08 o 
  -9   5   1        0.48        2.10      3.12 o 
  -8   5   1       29.16       26.83      3.27 o 
  -7   5   1      131.45      132.74      3.72 o 
  -6   5   1        0.51        0.95      1.98 o 
  -5   5   1       25.18       26.88      1.49 o 
  -4   5   1      339.44      335.29      3.22 o 
  -3   5   1      292.13      354.67      3.55 o 
  -2   5   1     4997.91     4740.91     24.95 o 
  -1   5   1     6246.71     6053.65     40.51 o 
   0   5   1      572.35      578.62      2.62 o 
   1   5   1       12.29       19.06      0.96 o 
   2   5   1     1014.61     1049.10      4.38 o 
   3   5   1       66.49       68.99      1.41 o 
   4   5   1       39.00       39.01      1.52 o 
   5   5   1       18.29       25.15      1.55 o 
   6   5   1       15.59       16.96      2.13 o 
   7   5   1       21.88       22.10      2.90 o 
   8   5   1       46.56       52.80      4.61 o 
   9   5   1        1.41        0.35      4.05 o 
  -9   6   1        1.00        2.56      3.26 o 
  -8   6   1       63.27       66.91      4.00 o 
  -7   6   1      165.41      172.62      4.87 o 
  -6   6   1        4.66        3.48      2.03 o 
  -5   6   1      225.65      208.73      2.69 o 
  -4   6   1        4.51        4.54      1.58 o 
  -3   6   1     2448.55     2313.69      9.04 o 
  -2   6   1      328.40      358.37      3.11 o 
  -1   6   1      185.28      151.40      2.37 o 
   0   6   1        4.51        6.55      0.93 o 
   1   6   1      497.86      527.00      2.44 o 
   2   6   1        3.22        5.16      0.95 o 
   3   6   1       37.88       44.28      1.07 o 
   4   6   1      125.58      120.73      2.04 o 
   5   6   1       32.44       35.82      1.79 o 
   6   6   1        9.93        8.23      2.37 o 
   7   6   1       76.55       82.10      3.68 o 
   8   6   1        3.06        0.82      3.69 o 
   9   6   1        2.41        6.10      4.73 o 
  -9   7   1        0.07       -3.27      3.27 o 
  -8   7   1        1.36        5.38      2.94 o 
  -7   7   1       39.66       36.87      3.10 o 
  -6   7   1      170.86      167.37      4.19 o 
  -5   7   1      188.42      182.10      3.17 o 
  -4   7   1        4.12        1.00      1.60 o 
  -3   7   1     1205.28     1200.91      6.44 o 
  -2   7   1     2603.26     2808.46     14.05 o 
  -1   7   1        1.12        3.03      1.23 o 
   0   7   1      225.36      202.70      2.28 o 
   1   7   1       30.18       36.36      1.09 o 
   2   7   1      525.73      515.58      2.92 o 
   3   7   1       13.28       10.78      0.92 o 
   4   7   1      124.16      139.83      1.97 o 
   5   7   1      101.44       96.29      2.40 o 
   6   7   1      110.79      108.28      3.75 o 
   7   7   1       27.15       22.77      3.02 o 
   8   7   1        4.99        5.32      3.81 o 
   9   7   1        1.00       -4.85      4.85 o 
  -9   8   1        0.22        0.37      3.26 o 
  -8   8   1        1.54       -0.17      3.06 o 
  -7   8   1       31.65       36.52      3.19 o 
  -6   8   1      152.55      166.73      4.47 o 
  -5   8   1      260.35      264.34      4.18 o 
  -4   8   1        5.53        2.58      0.96 o 
  -3   8   1      340.81      332.94      2.58 o 
  -2   8   1      475.30      548.48      4.89 o 
  -1   8   1       63.37       64.08      1.68 o 
   0   8   1      195.60      238.45      2.59 o 
   1   8   1      282.89      276.37      2.06 o 
   2   8   1      574.88      587.53      3.26 o 
   3   8   1        0.16        2.61      0.87 o 
   4   8   1       21.79       24.05      1.25 o 
   5   8   1        9.47        7.07      1.49 o 
   6   8   1        4.63        4.00      2.24 o 
   7   8   1        7.66        7.52      2.76 o 
   8   8   1        0.01       -3.01      3.95 o 
   9   8   1        4.36        8.43      4.99 o 
  -9   9   1        0.01        2.90      3.60 o 
  -8   9   1        3.49        1.62      3.06 o 
  -7   9   1        4.94        6.53      2.82 o 
  -6   9   1      129.10      124.47      4.05 o 
  -5   9   1        1.76        2.14      1.59 o 
  -4   9   1      565.61      585.95      3.22 o 
  -3   9   1      267.93      321.71      2.69 o 
  -2   9   1      469.06      518.20      4.05 o 
  -1   9   1       28.72       29.75      1.38 o 
   0   9   1      132.27      124.98      2.08 o 
   1   9   1      198.70      227.96      2.07 o 
   2   9   1      110.79      140.58      2.08 o 
   3   9   1        0.45       -0.13      0.84 o 
   4   9   1       55.97       61.54      1.60 o 
   5   9   1       35.43       34.04      1.89 o 
   6   9   1       34.86       34.93      2.27 o 
   7   9   1       38.90       40.48      3.43 o 
   8   9   1        4.83        5.00      3.83 o 
   9   9   1        1.44        5.69      5.02 o 
  -9  10   1        0.28       -0.81      3.51 o 
  -8  10   1        0.03       -0.21      3.28 o 
  -7  10   1       14.98       13.15      2.95 o 
  -6  10   1       11.78       11.50      2.15 o 
  -5  10   1       10.12       10.13      1.68 o 
  -4  10   1       15.85       15.21      1.24 o 
  -3  10   1      117.73      141.78      2.03 o 
  -2  10   1      590.00      581.63      3.83 o 
  -1  10   1       51.34       42.58      1.52 o 
   0  10   1        3.32        5.14      1.34 o 
   1  10   1       32.84       27.45      1.26 o 
   2  10   1       31.22       33.03      1.47 o 
   3  10   1        0.17        0.42      1.06 o 
   4  10   1      119.52      117.18      1.68 o 
   5  10   1        4.97        5.86      1.56 o 
   6  10   1      153.66      154.85      3.16 o 
   7  10   1       42.47       51.37      3.50 o 
   8  10   1        0.40       -0.11      3.89 o 
   9  10   1        0.07       -0.96      5.99 o 
  -9  11   1        1.75        3.12      4.43 o 
  -8  11   1        3.57        2.81      3.35 o 
  -7  11   1        0.50       -1.31      3.03 o 
  -6  11   1      127.80      128.34      4.61 o 
  -5  11   1      179.72      177.94      4.37 o 
  -4  11   1       58.18       64.79      1.72 o 
  -3  11   1       57.71       63.68      1.53 o 
  -2  11   1       57.29       65.34      1.67 o 
  -1  11   1      145.24      151.51      2.18 o 
   0  11   1      232.96      245.32      2.76 o 
   1  11   1       26.32       30.84      1.26 o 
   2  11   1        9.25        9.50      1.27 o 
   3  11   1      139.84      141.46      2.11 o 
   4  11   1      178.68      171.03      2.07 o 
   5  11   1        9.42        8.32      1.67 o 
   6  11   1        9.14        7.42      2.19 o 
   7  11   1        0.06        1.38      3.00 o 
   8  11   1        0.99       -1.28      3.96 o 
   9  11   1        0.11        9.43      8.90 o 
  -9  12   1        1.70       -1.20      5.76 o 
  -8  12   1        5.27        4.59      3.20 o 
  -7  12   1        4.53        5.08      2.93 o 
  -6  12   1        8.81        9.56      2.85 o 
  -5  12   1        2.37        4.05      2.50 o 
  -4  12   1       52.42       56.72      1.79 o 
  -3  12   1        6.27        7.23      1.48 o 
  -2  12   1       20.44       23.46      1.24 o 
  -1  12   1      199.46      185.44      2.47 o 
   0  12   1      152.25      137.15      2.28 o 
   1  12   1       20.73       16.19      1.20 o 
   2  12   1        6.84        4.38      1.21 o 
   3  12   1        0.02       -0.28      1.31 o 
   4  12   1       85.24       79.23      1.91 o 
   5  12   1       46.75       41.77      2.02 o 
   6  12   1       14.55       17.87      2.35 o 
   7  12   1        0.12       -1.06      3.20 o 
   8  12   1        0.03       -2.29      4.66 o 
  -9  13   1        6.66       -0.29      7.25 o 
  -8  13   1        7.88        8.47      3.48 o 
  -7  13   1        0.16        0.35      3.21 o 
  -6  13   1        3.95        1.76      2.93 o 
  -5  13   1        0.04       -0.17      1.34 o 
  -4  13   1       82.36       80.02      1.78 o 
  -3  13   1        3.53        3.45      1.88 o 
  -2  13   1        8.51        6.45      1.28 o 
  -1  13   1      169.98      150.03      2.10 o 
   0  13   1       42.65       39.73      1.65 o 
   1  13   1        3.10        2.96      1.12 o 
   2  13   1       61.69       51.97      1.76 o 
   3  13   1      407.73      418.26      5.10 o 
   4  13   1       93.88       92.82      2.06 o 
   5  13   1       21.80       25.20      1.96 o 
   6  13   1       17.22       16.67      2.41 o 
   7  13   1        2.82        2.69      3.23 o 
   8  13   1        0.43       -1.98      4.98 o 
  -8  14   1        1.50        0.90      3.58 o 
  -7  14   1        6.61        5.05      3.19 o 
  -6  14   1        1.30        0.14      2.88 o 
  -5  14   1        9.41        7.83      1.34 o 
  -4  14   1        1.73        0.95      1.36 o 
  -3  14   1      189.80      206.58      3.71 o 
  -2  14   1      134.04      123.55      1.87 o 
  -1  14   1       39.54       33.00      2.27 o 
   0  14   1        0.36       -0.76      1.60 o 
   1  14   1        0.15       -0.11      1.39 o 
   2  14   1        7.17        8.19      1.79 o 
   3  14   1       14.82       11.56      2.04 o 
   4  14   1       29.09       29.48      1.68 o 
   5  14   1       15.84       13.02      2.30 o 
   6  14   1        2.96        4.72      2.86 o 
   7  14   1       41.05       39.80      4.08 o 
   8  14   1        0.00       -4.71      5.55 o 
  -8  15   1        2.02        0.98      4.00 o 
  -7  15   1        0.90       -1.30      3.46 o 
  -6  15   1        1.78        1.92      3.20 o 
  -5  15   1       18.72       19.97      3.04 o 
  -4  15   1        8.97       10.38      1.63 o 
  -3  15   1        9.90       12.73      2.53 o 
  -2  15   1       18.61       20.44      1.25 o 
  -1  15   1        0.10       -1.13      1.85 o 
   0  15   1      220.66      237.15      3.73 o 
   1  15   1      182.24      182.42      3.32 o 
   2  15   1      275.84      278.47      4.17 o 
   3  15   1      241.08      242.65      3.83 o 
   4  15   1       11.89       13.57      1.55 o 
   5  15   1        4.60        4.45      2.17 o 
   6  15   1       11.92       11.34      3.20 o 
   7  15   1        4.32        3.91      3.53 o 
   8  15   1        0.97       -1.73      5.96 o 
  -8  16   1        5.51        1.43      5.30 o 
  -7  16   1        3.04        2.10      3.62 o 
  -6  16   1        0.06        0.85      3.27 o 
  -5  16   1       19.16       21.16      3.19 o 
  -4  16   1        6.81        6.85      1.61 o 
  -3  16   1       72.80       65.17      3.51 o 
  -2  16   1      109.03      100.71      1.84 o 
  -1  16   1       76.15       73.63      2.96 o 
   0  16   1        5.33        3.86      2.10 o 
   1  16   1      114.57      118.04      3.06 o 
   2  16   1       89.78       93.24      3.22 o 
   3  16   1       46.83       46.74      2.45 o 
   4  16   1       20.59       23.03      1.60 o 
   5  16   1        5.60        7.47      2.25 o 
   6  16   1        1.87        0.71      3.07 o 
   7  16   1        1.12        0.93      4.57 o 
  -8  17   1        6.71       10.45      7.89 o 
  -7  17   1        7.97        7.33      3.63 o 
  -6  17   1        3.55        3.40      3.27 o 
  -5  17   1        8.51       14.23      3.20 o 
  -4  17   1        3.90        2.15      2.97 o 
  -3  17   1        6.65        8.88      1.60 o 
  -2  17   1       36.39       41.79      2.61 o 
  -1  17   1       18.99       23.58      2.43 o 
   0  17   1        4.72        5.50      2.13 o 
   1  17   1        3.03        2.98      2.12 o 
   2  17   1      340.33      343.26      4.80 o 
   3  17   1       39.09       41.10      2.77 o 
   4  17   1        3.58        2.56      2.00 o 
   5  17   1        3.81        2.30      2.85 o 
   6  17   1        4.31        5.50      3.94 o 
   7  17   1        3.96        8.97      5.60 o 
  -7  18   1       22.64       28.97      4.69 o 
  -6  18   1        0.97        1.39      3.26 o 
  -5  18   1        4.68        4.13      3.19 o 
  -4  18   1        1.77        0.14      2.82 o 
  -3  18   1        4.49        6.22      1.85 o 
  -2  18   1        1.12       -0.13      2.21 o 
  -1  18   1       65.91       73.35      3.69 o 
   0  18   1        6.15        6.10      2.79 o 
   1  18   1       78.02       71.24      3.33 o 
   2  18   1       15.27       14.57      2.80 o 
   3  18   1        6.68        4.54      2.20 o 
   4  18   1        0.02        0.26      1.92 o 
   5  18   1        0.17        0.19      3.04 o 
   6  18   1        0.95        2.43      4.09 o 
   7  18   1        0.10       -2.14      5.69 o 
  -7  19   1        2.27        3.09      8.29 o 
  -6  19   1        5.31        2.46      3.63 o 
  -5  19   1        1.80        2.46      3.27 o 
  -4  19   1        0.43        0.91      2.97 o 
  -3  19   1       27.86       21.33      3.62 o 
  -2  19   1       58.51       61.16      2.97 o 
  -1  19   1       23.06       24.30      3.21 o 
   0  19   1       22.17       28.07      3.07 o 
   1  19   1        5.11        6.37      2.70 o 
   2  19   1        5.56        3.08      2.89 o 
   3  19   1        3.98        2.89      2.34 o 
   4  19   1        6.07        5.68      2.51 o 
   5  19   1        0.40       -1.57      4.24 o 
   6  19   1        1.49       -4.39      5.83 o 
  -6  20   1        2.17        5.70      4.13 o 
  -5  20   1        2.41        7.02      3.42 o 
  -4  20   1        4.90        3.17      3.36 o 
  -3  20   1        1.41        3.27      3.51 o 
  -2  20   1        5.58        4.78      2.35 o 
  -1  20   1       21.07       19.38      3.28 o 
   0  20   1        0.28        0.30      2.78 o 
   1  20   1        1.37        1.82      2.64 o 
   2  20   1        4.37        3.74      3.24 o 
   3  20   1        2.86        1.73      3.09 o 
   4  20   1        0.12        3.90      3.95 o 
   5  20   1        1.27        6.52      4.17 o 
   6  20   1        0.14        0.33      6.09 o 
  -6  21   1        0.43        8.64      8.67 o 
  -5  21   1        1.16        0.18      3.57 o 
  -4  21   1        0.03        1.24      3.84 o 
  -3  21   1       11.83       13.13      3.66 o 
  -2  21   1        1.91        2.29      3.01 o 
  -1  21   1        5.59        6.89      2.48 o 
   0  21   1        1.99        1.47      3.03 o 
   1  21   1        2.21        1.54      2.73 o 
   2  21   1        0.16        0.43      3.45 o 
   3  21   1        0.31       -1.26      4.06 o 
   4  21   1        5.40        8.79      4.89 o 
   5  21   1        6.17        8.26      6.05 o 
  -5  22   1       13.52       20.62      6.03 o 
  -4  22   1        1.83       -0.33      3.77 o 
  -3  22   1        0.26        0.47      3.39 o 
  -2  22   1        0.01        1.80      3.41 o 
  -1  22   1        9.06       10.77      3.81 o 
   0  22   1        8.32       11.14      3.13 o 
   1  22   1        0.00       -1.25      2.75 o 
   2  22   1       14.65       17.81      3.80 o 
   3  22   1        0.00        1.35      4.80 o 
   4  22   1        0.29       -1.00      4.86 o 
  -4  23   1        5.07       10.09      5.35 o 
  -3  23   1        2.07        2.23      3.60 o 
  -2  23   1        2.13        4.73      3.33 o 
  -1  23   1        0.76        0.77      3.72 o 
   0  23   1       12.20       19.88      3.30 o 
   1  23   1        0.56        1.84      3.83 o 
   2  23   1        0.30        0.76      5.19 o 
   3  23   1        0.08        1.94      6.35 o 
  -4  24   1        6.90        9.06      8.98 o 
  -3  24   1       10.48       13.25      5.77 o 
  -2  24   1        3.70       -0.20      9.13 o 
  -1  24   1        5.95        1.55      4.06 o 
   0  24   1        0.07       -1.37      3.23 o 
   1  24   1        0.21        2.94      5.72 o 
   2  24   1        0.10        1.26      6.27 o 
  -3  25   1        5.91       17.19      8.78 o 
  -2  25   1        1.06        3.36      5.08 o 
  -1  25   1        4.54        7.39      4.21 o 
   0  25   1        5.32        2.56      8.04 o 
   1  25   1        0.22        4.39      8.33 o 
   2  25   1        7.24        4.03      8.50 o 
  -1  26   1        0.78       18.75      7.61 o 
   0  26   1        0.84       -8.94      8.94 o 
   1  26   1        6.40        7.22      8.66 o 
 -10   0   2        0.03        2.13      6.19 o 
  -9   0   2       19.28       16.12      5.45 o 
  -8   0   2      121.87      134.01      7.50 o 
  -7   0   2      237.68      240.33      5.95 o 
  -6   0   2       35.55       36.28      3.02 o 
  -5   0   2      272.62      261.83      6.63 o 
  -4   0   2      573.28      718.22      9.01 o 
  -3   0   2     1097.04     1095.84      9.48 o 
  -2   0   2      339.86      300.01      4.54 o 
  -1   0   2     1479.68     1550.34     11.77 o 
   0   0   2      234.16      261.88      3.14 o 
   1   0   2     6098.61     5836.10     33.42 o 
   2   0   2      427.02      453.72      3.27 o 
   3   0   2      237.59      288.62      2.22 o 
   4   0   2     1008.71     1147.01      5.11 o 
   5   0   2       62.49       60.62      1.96 o 
   6   0   2        0.08        0.35      1.54 o 
   7   0   2       32.48       38.10      9.19 o 
   8   0   2       23.54       24.98      5.78 o 
   9   0   2        4.65        0.58      5.98 o 
 -10   1   2        2.56        2.13      4.31 o 
  -9   1   2       13.46       13.87      3.32 o 
  -8   1   2       17.14       17.38      3.38 o 
  -7   1   2        9.94       10.78      2.25 o 
  -6   1   2       94.63       85.65      2.93 o 
  -5   1   2      552.40      541.33      7.47 o 
  -4   1   2      868.91      846.73     11.21 o 
  -3   1   2     2801.93     2708.56     17.56 o 
  -2   1   2       33.83       47.33      1.93 o 
  -1   1   2      690.21      673.45      2.30 o 
   0   1   2    16797.80    16093.26     56.89 o 
   1   1   2     7747.26     7721.62     24.53 o 
   2   1   2      122.80      110.62      1.14 o 
   3   1   2      270.37      260.07      1.87 o 
   4   1   2      216.55      210.68      1.74 o 
   5   1   2       82.48       84.40      1.50 o 
   6   1   2       29.48       31.96      1.50 o 
   7   1   2        1.28        2.54      3.21 o 
   8   1   2       10.01       10.09      3.73 o 
   9   1   2        0.46       -1.57      4.69 o 
 -10   2   2        8.23        8.24      5.12 o 
  -9   2   2        0.00       -1.64      3.32 o 
  -8   2   2       19.00       17.39      3.17 o 
  -7   2   2      173.62      166.97      4.19 o 
  -6   2   2       38.64       43.76      2.26 o 
  -5   2   2        0.22        0.50      1.68 o 
  -4   2   2       24.76       29.19      2.38 o 
  -3   2   2       74.15       79.64      2.52 o 
  -2   2   2       83.18       78.18      1.66 o 
  -1   2   2      891.36      831.20      5.12 o 
   0   2   2     2840.74     2735.15      9.25 o 
   1   2   2      358.39      366.37      2.11 o 
   2   2   2      990.91      955.67      3.24 o 
   3   2   2      426.27      495.79      2.55 o 
   4   2   2      111.87       92.75      1.54 o 
   5   2   2       36.18       34.92      1.24 o 
   6   2   2        0.39        1.09      1.14 o 
   7   2   2        2.13        2.81      3.36 o 
   8   2   2       17.10       19.86      5.20 o 
   9   2   2       14.17       16.83      5.02 o 
 -10   3   2        0.81       -1.40      4.27 o 
  -9   3   2       13.70       14.10      3.36 o 
  -8   3   2       43.26       41.95      2.99 o 
  -7   3   2       10.24       11.75      2.19 o 
  -6   3   2       78.03       77.67      2.84 o 
  -5   3   2        1.70        0.66      1.46 o 
  -4   3   2      395.40      403.92      4.85 o 
  -3   3   2      730.53      712.36      3.99 o 
  -2   3   2     1521.05     1355.66      4.78 o 
  -1   3   2     1309.98     1321.34      4.27 o 
   0   3   2        0.01        0.68      0.70 o 
   1   3   2      390.11      391.13      1.90 o 
   2   3   2      300.05      294.49      1.59 o 
   3   3   2       16.79       18.21      0.84 o 
   4   3   2       97.99      102.86      1.63 o 
   5   3   2      132.19      131.88      2.11 o 
   6   3   2        9.91        8.41      1.73 o 
   7   3   2       33.21       34.06      3.98 o 
   8   3   2        3.18        4.41      3.65 o 
   9   3   2        9.11        4.92      4.78 o 
 -10   4   2        0.78        4.12      4.48 o 
  -9   4   2        1.55        3.18      3.00 o 
  -8   4   2       96.99       92.98      3.62 o 
  -7   4   2        0.00       -0.90      2.16 o 
  -6   4   2      236.43      230.15      3.76 o 
  -5   4   2        3.49        3.21      1.32 o 
  -4   4   2      753.25      735.20      5.04 o 
  -3   4   2      464.85      428.69      2.43 o 
  -2   4   2      898.63      834.92      5.75 o 
  -1   4   2      683.34      727.84      3.12 o 
   0   4   2      385.56      351.64      1.67 o 
   1   4   2      289.51      269.98      1.77 o 
   2   4   2        8.75        9.56      0.78 o 
   3   4   2       62.41       60.03      1.09 o 
   4   4   2       83.50       79.75      1.39 o 
   5   4   2        3.70        4.07      1.23 o 
   6   4   2       23.33       29.05      2.06 o 
   7   4   2       12.67       14.62      3.62 o 
   8   4   2        2.49        2.36      3.60 o 
   9   4   2        1.89        3.38      4.80 o 
 -10   5   2        0.27       -9.94      9.94 o 
  -9   5   2        4.32        4.28      3.19 o 
  -8   5   2        3.62        3.04      2.92 o 
  -7   5   2      305.31      314.06      4.76 o 
  -6   5   2       15.43       11.85      1.96 o 
  -5   5   2       56.47       52.49      1.73 o 
  -4   5   2      113.76      119.95      1.85 o 
  -3   5   2     1572.94     1605.07     15.25 o 
  -2   5   2      219.61      240.76      4.23 o 
  -1   5   2      590.46      600.95      2.89 o 
   0   5   2       96.51       94.67      1.27 o 
   1   5   2       11.51       12.81      0.67 o 
   2   5   2      389.90      400.90      3.16 o 
   3   5   2       43.50       52.84      1.12 o 
   4   5   2       51.17       64.62      1.47 o 
   5   5   2       46.90       45.56      1.62 o 
   6   5   2        0.21       -0.23      1.42 o 
   7   5   2       30.52       28.79      3.81 o 
   8   5   2       13.61       15.98      3.76 o 
   9   5   2        0.67       -0.70      4.99 o 
  -9   6   2        0.66        1.04      3.32 o 
  -8   6   2        0.01        1.17      3.07 o 
  -7   6   2        9.35       12.60      2.33 o 
  -6   6   2       18.74       16.50      2.00 o 
  -5   6   2        0.46        2.15      1.27 o 
  -4   6   2       81.73       94.90      2.37 o 
  -3   6   2     1279.30     1491.87     15.52 o 
  -2   6   2      257.39      334.04      2.59 o 
  -1   6   2        0.02        1.68      0.90 o 
   0   6   2      184.36      187.40      1.36 o 
   1   6   2       25.04       26.61      0.82 o 
   2   6   2       96.88      125.68      1.33 o 
   3   6   2       78.52       95.28      1.40 o 
   4   6   2       11.33       13.95      1.18 o 
   5   6   2       60.00       59.30      1.76 o 
   6   6   2        4.20        3.49      1.51 o 
   7   6   2        1.42        2.35      3.44 o 
   8   6   2        8.44        9.80      3.88 o 
   9   6   2        2.39       -2.64      4.78 o 
  -9   7   2        1.70       -0.30      3.49 o 
  -8   7   2        5.60        8.52      3.10 o 
  -7   7   2       16.55       16.64      2.28 o 
  -6   7   2       88.26       85.66      2.73 o 
  -5   7   2       47.08       40.31      1.86 o 
  -4   7   2       19.86       23.09      1.84 o 
  -3   7   2      219.70      190.99      2.31 o 
  -2   7   2      222.50      230.99      2.96 o 
  -1   7   2        7.81        4.26      0.93 o 
   0   7   2       35.07       26.90      0.90 o 
   1   7   2     1612.15     1623.76     10.26 o 
   2   7   2        0.03        0.73      0.80 o 
   3   7   2       97.35       94.70      1.50 o 
   4   7   2       59.80       70.98      1.63 o 
   5   7   2        8.27        6.60      1.39 o 
   6   7   2        8.80        8.48      2.07 o 
   7   7   2        2.56        1.85      3.32 o 
   8   7   2        2.46        0.15      3.81 o 
   9   7   2        4.13        1.49      5.13 o 
  -9   8   2        0.72        0.62      3.31 o 
  -8   8   2        0.03       -1.63      3.05 o 
  -7   8   2        4.67        7.87      2.64 o 
  -6   8   2       22.37       20.38      2.69 o 
  -5   8   2        9.07        9.16      1.92 o 
  -4   8   2      558.94      496.58      4.56 o 
  -3   8   2     1194.79     1174.61      5.66 o 
  -2   8   2      988.40     1050.68      4.95 o 
  -1   8   2     1588.31     1704.75      7.85 o 
   0   8   2     1352.31     1333.65      5.50 o 
   1   8   2      199.56      198.47      1.81 o 
   2   8   2     1392.95     1431.75      7.03 o 
   3   8   2       26.24       22.35      1.01 o 
   4   8   2        2.83        4.17      1.18 o 
   5   8   2        1.03        2.36      1.38 o 
   6   8   2        0.36        2.14      2.13 o 
   7   8   2        3.89        8.96      3.44 o 
   8   8   2        0.02        5.33      3.74 o 
   9   8   2        0.14       -4.92      4.92 o 
  -9   9   2        1.07        0.07      3.59 o 
  -8   9   2        1.80        2.37      3.10 o 
  -7   9   2       25.17       22.73      3.07 o 
  -6   9   2        0.95       -0.49      2.70 o 
  -5   9   2       94.95       92.54      1.72 o 
  -4   9   2      326.98      293.42      3.36 o 
  -3   9   2      334.91      314.49      2.84 o 
  -2   9   2     1108.32     1162.16      5.44 o 
  -1   9   2      615.61      650.73      4.17 o 
   0   9   2       27.33       24.12      1.20 o 
   1   9   2        3.37        2.97      0.85 o 
   2   9   2       35.62       43.03      1.21 o 
   3   9   2      261.69      284.16      2.19 o 
   4   9   2        1.21        1.04      1.04 o 
   5   9   2        1.94        2.00      1.59 o 
   6   9   2       29.37       34.17      2.63 o 
   7   9   2        6.91        5.65      3.64 o 
   8   9   2        7.96        4.19      4.04 o 
   9   9   2        0.69        5.34      8.97 o 
  -9  10   2        0.83        2.19      3.52 o 
  -8  10   2        8.12        4.21      3.13 o 
  -7  10   2        0.94        0.86      2.91 o 
  -6  10   2       83.64       78.24      2.15 o 
  -5  10   2      382.36      354.39      6.21 o 
  -4  10   2       14.29       12.40      1.70 o 
  -3  10   2      148.53      142.18      2.23 o 
  -2  10   2        5.45        6.19      1.33 o 
  -1  10   2     1018.68     1023.43      5.43 o 
   0  10   2      344.65      361.79      2.72 o 
   1  10   2      261.62      291.15      2.12 o 
   2  10   2      266.44      281.91      2.39 o 
   3  10   2      264.72      264.15      2.33 o 
   4  10   2        0.26        1.47      1.03 o 
   5  10   2      140.85      143.57      2.73 o 
   6  10   2        2.44        1.36      2.27 o 
   7  10   2        3.59        2.43      3.65 o 
   8  10   2        1.55        1.06      4.66 o 
  -9  11   2        3.34        4.28      3.60 o 
  -8  11   2        1.68        1.27      3.14 o 
  -7  11   2       17.42       13.16      3.12 o 
  -6  11   2        0.46        0.58      2.61 o 
  -5  11   2        4.66        6.56      2.54 o 
  -4  11   2       94.54       83.50      2.39 o 
  -3  11   2       64.16       64.74      1.91 o 
  -2  11   2       37.29       28.13      1.57 o 
  -1  11   2      753.61      857.40      5.67 o 
   0  11   2       54.01       48.23      1.42 o 
   1  11   2       22.61       22.35      0.91 o 
   2  11   2       48.06       52.33      1.39 o 
   3  11   2       12.83       13.86      1.13 o 
   4  11   2       55.03       43.70      1.47 o 
   5  11   2       15.54       15.34      1.80 o 
   6  11   2        6.50        5.10      2.41 o 
   7  11   2       22.95       20.81      3.31 o 
   8  11   2        0.20       -2.06      4.73 o 
  -9  12   2        1.32        0.76      4.05 o 
  -8  12   2       11.06       11.74      3.54 o 
  -7  12   2        6.66        3.44      3.20 o 
  -6  12   2      120.57      106.37      4.06 o 
  -5  12   2      136.91      130.71      4.04 o 
  -4  12   2        4.19        3.79      1.13 o 
  -3  12   2      252.04      253.10      3.28 o 
  -2  12   2        2.58        1.19      1.24 o 
  -1  12   2        1.00        0.42      1.20 o 
   0  12   2      121.65      108.78      1.87 o 
   1  12   2       18.85       15.95      1.27 o 
   2  12   2       20.16       18.72      1.32 o 
   3  12   2       34.01       36.27      1.46 o 
   4  12   2       60.62       70.31      1.85 o 
   5  12   2       49.17       50.90      2.21 o 
   6  12   2       79.89       89.97      3.54 o 
   7  12   2        3.28        3.23      3.86 o 
   8  12   2       15.22       19.07      7.05 o 
  -9  13   2       14.09       21.87      6.92 o 
  -8  13   2        8.20        9.56      3.67 o 
  -7  13   2       15.18       14.60      3.31 o 
  -6  13   2        9.43        8.43      2.79 o 
  -5  13   2        0.28        0.61      2.54 o 
  -4  13   2      209.24      202.06      3.72 o 
  -3  13   2        5.91        4.16      1.75 o 
  -2  13   2      159.79      158.87      2.80 o 
  -1  13   2       64.54       55.09      1.64 o 
   0  13   2       14.32       12.86      1.30 o 
   1  13   2       23.06       25.22      1.33 o 
   2  13   2      116.02      113.72      1.94 o 
   3  13   2       13.20       14.21      1.57 o 
   4  13   2       58.73       55.49      1.86 o 
   5  13   2        6.70        6.39      1.93 o 
   6  13   2       27.06       30.59      2.88 o 
   7  13   2        1.64        0.56      3.78 o 
   8  13   2        0.01       -1.12      5.81 o 
  -9  14   2        0.09        0.86      5.29 o 
  -8  14   2       29.62       36.95      4.11 o 
  -7  14   2        0.18        0.94      3.15 o 
  -6  14   2       67.55       60.89      3.83 o 
  -5  14   2        0.01       -0.78      2.61 o 
  -4  14   2       15.88       11.85      1.57 o 
  -3  14   2       18.73       24.16      2.32 o 
  -2  14   2       13.39       13.64      1.71 o 
  -1  14   2      104.97      102.40      2.90 o 
   0  14   2        2.82        2.36      1.48 o 
   1  14   2       12.08       11.59      1.42 o 
   2  14   2       95.33       93.33      1.88 o 
   3  14   2       83.29       81.72      2.41 o 
   4  14   2        5.74        5.75      1.51 o 
   5  14   2        8.78        8.98      2.23 o 
   6  14   2        3.67        5.28      2.57 o 
   7  14   2        6.05        8.10      4.58 o 
   8  14   2        0.15        8.99      8.85 o 
  -9  15   2        4.75        8.11      5.88 o 
  -8  15   2        0.02       -2.72      4.06 o 
  -7  15   2        3.11        2.87      3.28 o 
  -6  15   2       15.17       16.15      3.31 o 
  -5  15   2       11.40       11.15      2.89 o 
  -4  15   2       29.37       28.70      1.95 o 
  -3  15   2       13.71       12.30      2.25 o 
  -2  15   2       22.92       19.60      0.98 o 
  -1  15   2       99.61      110.61      3.12 o 
   0  15   2       35.66       31.71      2.01 o 
   1  15   2       13.19       10.53      1.76 o 
   2  15   2       27.46       21.05      2.24 o 
   3  15   2      106.34       99.49      2.81 o 
   4  15   2       44.79       44.84      1.91 o 
   5  15   2        1.18        0.81      2.17 o 
   6  15   2        7.14       10.15      3.35 o 
   7  15   2        4.65        5.15      4.29 o 
  -8  16   2        0.06        3.58      4.70 o 
  -7  16   2        0.71        2.53      3.23 o 
  -6  16   2        0.93       -0.26      3.31 o 
  -5  16   2        6.70        1.07      2.99 o 
  -4  16   2       35.73       31.00      3.26 o 
  -3  16   2       24.66       24.84      2.14 o 
  -2  16   2      101.32       90.80      2.85 o 
  -1  16   2      162.30      161.31      3.67 o 
   0  16   2       83.29       82.68      2.66 o 
   1  16   2        1.54       -0.16      1.92 o 
   2  16   2      460.96      468.46      6.73 o 
   3  16   2        0.01       -0.11      1.47 o 
   4  16   2        1.44        2.50      2.05 o 
   5  16   2        0.86        0.79      2.45 o 
   6  16   2        1.69       -0.32      3.26 o 
   7  16   2        1.59       -6.63      8.41 o 
  -8  17   2        0.63       -2.25      5.40 o 
  -7  17   2        5.46        7.91      3.61 o 
  -6  17   2        0.00       -1.35      3.26 o 
  -5  17   2        0.22       -0.45      2.96 o 
  -4  17   2        0.93        3.02      2.67 o 
  -3  17   2        4.03        4.63      2.12 o 
  -2  17   2      109.57       98.97      2.48 o 
  -1  17   2        5.28        4.25      2.30 o 
   0  17   2        0.92        0.97      1.94 o 
   1  17   2      110.26      111.21      3.56 o 
   2  17   2        2.75        2.65      2.03 o 
   3  17   2       95.40       95.53      3.35 o 
   4  17   2        8.69        6.22      2.08 o 
   5  17   2        0.25        0.76      3.28 o 
   6  17   2        3.12        0.93      3.38 o 
   7  17   2        0.77        7.71      9.66 o 
  -8  18   2        4.32       14.75      7.95 o 
  -7  18   2        0.51        7.14      4.23 o 
  -6  18   2        0.10        0.56      3.51 o 
  -5  18   2        0.01       -0.55      3.34 o 
  -4  18   2        2.04       -0.22      3.03 o 
  -3  18   2        4.68        3.34      3.00 o 
  -2  18   2       36.86       30.51      2.56 o 
  -1  18   2      109.37       98.87      3.46 o 
   0  18   2       11.79       11.19      2.09 o 
   1  18   2        2.11        0.70      2.10 o 
   2  18   2       11.74       10.67      2.37 o 
   3  18   2        6.30        6.77      2.49 o 
   4  18   2        0.29        0.99      2.54 o 
   5  18   2        2.13        4.46      3.29 o 
   6  18   2        1.81        2.58      3.73 o 
  -7  19   2        0.33        1.52      5.82 o 
  -6  19   2       27.52       43.23      4.38 o 
  -5  19   2        3.43        8.13      3.30 o 
  -4  19   2        1.00        3.78      3.09 o 
  -3  19   2        7.30        8.89      3.21 o 
  -2  19   2        0.86        0.88      2.04 o 
  -1  19   2       25.47       22.51      3.09 o 
   0  19   2       21.39       25.68      2.66 o 
   1  19   2        5.20        5.36      2.52 o 
   2  19   2        3.82        5.67      2.87 o 
   3  19   2       16.17       15.19      3.46 o 
   4  19   2        0.45        2.66      3.14 o 
   5  19   2        1.16        2.14      3.42 o 
   6  19   2        1.84        2.15      5.97 o 
  -7  20   2        0.02        6.02      7.01 o 
  -6  20   2       12.68       16.25      5.12 o 
  -5  20   2        0.79        2.16      3.37 o 
  -4  20   2        2.83        1.57      3.15 o 
  -3  20   2        0.04        3.82      3.29 o 
  -2  20   2       28.40       24.59      3.56 o 
  -1  20   2        0.00       -0.70      2.97 o 
   0  20   2        0.42       -0.59      2.64 o 
   1  20   2       34.47       37.13      3.25 o 
   2  20   2       29.14       34.80      3.41 o 
   3  20   2       17.52       19.69      4.62 o 
   4  20   2       17.78       23.36      6.02 o 
   5  20   2        0.02       -8.16      8.52 o 
   6  20   2        0.25       -2.70      7.52 o 
  -6  21   2        4.43        6.63      5.63 o 
  -5  21   2       13.00       22.00      3.92 o 
  -4  21   2        0.23       -1.70      3.89 o 
  -3  21   2        1.05        1.47      3.35 o 
  -2  21   2       51.27       45.46      3.89 o 
  -1  21   2        5.00        6.18      2.85 o 
   0  21   2       26.89       26.94      3.24 o 
   1  21   2       66.53       73.80      3.83 o 
   2  21   2        8.34        3.92      4.77 o 
   3  21   2        0.48        1.60      4.58 o 
   4  21   2        2.21       -4.67      5.73 o 
   5  21   2        0.23        2.66      8.69 o 
  -6  22   2        1.30        4.60      5.85 o 
  -5  22   2        1.05        6.85      5.46 o 
  -4  22   2        0.74        1.34      3.90 o 
  -3  22   2        0.00       -0.70      3.36 o 
  -2  22   2        2.54        2.65      3.12 o 
  -1  22   2       19.66       18.83      3.12 o 
   0  22   2       23.69       25.11      3.30 o 
   1  22   2        0.11       -0.13      3.33 o 
   2  22   2        4.65        2.11      4.77 o 
   3  22   2        2.85        2.67      4.95 o 
   4  22   2        3.12       -3.57      9.27 o 
  -5  23   2        2.87        0.81      7.54 o 
  -4  23   2        3.42       -1.89      5.55 o 
  -3  23   2        6.61        4.76      3.56 o 
  -2  23   2        2.61        6.14      3.40 o 
  -1  23   2       10.94       13.55      3.05 o 
   0  23   2        4.96        9.69      3.88 o 
   1  23   2       20.43       24.79      4.12 o 
   2  23   2        1.66       -2.49      4.84 o 
   3  23   2        9.21       20.49      9.77 o 
  -4  24   2        7.50        3.20      6.64 o 
  -3  24   2        4.80        7.99      5.44 o 
  -2  24   2        2.81        2.79      4.58 o 
  -1  24   2        0.00       -3.89      4.46 o 
   0  24   2        0.39        1.37      4.19 o 
   1  24   2        3.13        6.10      6.24 o 
   2  24   2        2.16        0.83      9.17 o 
  -3  25   2       12.45        7.27      8.77 o 
  -2  25   2        0.19        0.64      5.42 o 
  -1  25   2        2.33        2.34      5.23 o 
   0  25   2        3.92        1.83      8.29 o 
  -2  26   2        3.76        8.24      5.29 o 
 -10   1   3        5.76        4.49      3.71 o 
  -9   1   3       49.82       55.11      5.65 o 
  -8   1   3       62.26       63.23      3.45 o 
  -7   1   3       36.60       38.98      2.81 o 
  -6   1   3       86.90       75.80      3.16 o 
  -5   1   3      257.07      240.60      4.11 o 
  -4   1   3       39.16       47.77      2.63 o 
  -3   1   3        3.53        5.02      1.56 o 
  -2   1   3      429.94      462.14      2.45 o 
  -1   1   3        2.10        1.98      0.74 o 
   0   1   3     1361.97     1328.13      6.38 o 
   1   1   3     1174.62     1180.36      4.73 o 
   2   1   3      739.83      684.21      3.14 o 
   3   1   3        1.35        1.84      0.95 o 
   4   1   3       12.79       16.05      1.20 o 
   5   1   3        1.64        2.14      1.43 o 
   6   1   3        1.15        1.72      2.46 o 
   7   1   3        1.71        2.04      3.34 o 
   8   1   3        3.02        4.71      3.69 o 
   9   1   3        0.37        2.57      7.96 o 
 -10   2   3       21.00       18.10      3.84 o 
  -9   2   3        0.00        0.07      3.02 o 
  -8   2   3        0.28        2.01      2.69 o 
  -7   2   3        0.09       -0.94      2.28 o 
  -6   2   3        3.49        2.91      2.69 o 
  -5   2   3      116.90      126.47      3.17 o 
  -4   2   3      214.92      240.13      3.59 o 
  -3   2   3      495.51      559.42      5.35 o 
  -2   2   3       90.35      100.32      1.54 o 
  -1   2   3      263.40      223.48      1.51 o 
   0   2   3     2668.49     2610.25      7.04 o 
   1   2   3      469.73      456.31      2.05 o 
   2   2   3       60.06       52.88      0.99 o 
   3   2   3        0.53       -0.16      0.95 o 
   4   2   3       45.57       45.64      1.45 o 
   5   2   3       67.57       60.54      1.48 o 
   6   2   3        1.26        1.38      2.34 o 
   7   2   3        3.03        5.30      3.39 o 
   8   2   3        5.79        2.61      3.61 o 
   9   2   3        0.00       -7.85      8.52 o 
 -10   3   3        0.00       -0.17      3.69 o 
  -9   3   3        1.14        0.57      3.01 o 
  -8   3   3       23.50       22.53      2.55 o 
  -7   3   3       20.66       18.31      2.47 o 
  -6   3   3      210.97      225.10      3.92 o 
  -5   3   3       17.51        9.03      1.94 o 
  -4   3   3      967.83     1112.83      5.90 o 
  -3   3   3      537.41      564.63      3.07 o 
  -2   3   3      173.83      178.71      1.56 o 
  -1   3   3      209.40      193.91      1.42 o 
   0   3   3     1054.09     1065.31      3.63 o 
   1   3   3      179.93      197.66      1.36 o 
   2   3   3      148.02      190.84      1.54 o 
   3   3   3        0.05        2.70      0.98 o 
   4   3   3       26.79       22.05      1.08 o 
   5   3   3       48.98       40.29      1.50 o 
   6   3   3        6.52        5.95      1.30 o 
   7   3   3       13.94       12.75      3.48 o 
   8   3   3       21.28       17.98      4.12 o 
   9   3   3        0.01       -0.45      8.34 o 
 -10   4   3       10.65       13.18      3.81 o 
  -9   4   3        1.87        3.43      3.11 o 
  -8   4   3        4.63        1.80      2.25 o 
  -7   4   3       57.39       55.15      2.69 o 
  -6   4   3      593.33      600.29      5.77 o 
  -5   4   3        6.87        5.99      1.08 o 
  -4   4   3       77.91       81.99      1.99 o 
  -3   4   3       64.21       66.41      1.43 o 
  -2   4   3      159.32      157.20      1.43 o 
  -1   4   3      362.19      348.73      2.05 o 
   0   4   3        0.02        0.49      0.76 o 
   1   4   3      267.82      269.20      2.00 o 
   2   4   3       22.37       22.01      0.80 o 
   3   4   3        0.78        1.04      0.88 o 
   4   4   3       79.88       79.71      1.63 o 
   5   4   3       12.22       12.00      1.31 o 
   6   4   3       11.77       11.81      1.58 o 
   7   4   3        1.19        3.38      3.35 o 
   8   4   3       12.75       13.68      4.16 o 
   9   4   3        6.85        5.21      8.51 o 
 -10   5   3       13.42       10.71      4.21 o 
  -9   5   3       42.06       39.54      3.96 o 
  -8   5   3       50.21       40.17      3.10 o 
  -7   5   3       80.11       66.67      2.18 o 
  -6   5   3        7.90        7.98      1.17 o 
  -5   5   3        1.58        0.73      0.88 o 
  -4   5   3        3.66        4.91      0.83 o 
  -3   5   3      239.44      197.81      2.48 o 
  -2   5   3      830.72      787.65      3.97 o 
  -1   5   3      308.39      327.52      2.33 o 
   0   5   3      934.23      924.01      4.15 o 
   1   5   3      461.10      501.16      4.12 o 
   2   5   3      802.16      899.19      3.15 o 
   3   5   3       29.19       34.05      1.00 o 
   4   5   3      142.26      154.34      1.90 o 
   5   5   3        0.02       -0.24      0.77 o 
   6   5   3       13.13       12.89      1.93 o 
   7   5   3       15.46       12.95      3.58 o 
   8   5   3        6.35        7.32      4.02 o 
   9   5   3        0.23       -0.30      8.57 o 
 -10   6   3        5.19       -2.15      7.07 o 
  -9   6   3        0.05       -2.09      3.26 o 
  -8   6   3        3.77        5.87      2.85 o 
  -7   6   3       55.74       53.82      2.59 o 
  -6   6   3      172.05      166.08      4.23 o 
  -5   6   3       29.37       30.03      1.26 o 
  -4   6   3       50.24       44.02      2.11 o 
  -3   6   3      318.77      366.94      3.21 o 
  -2   6   3      503.22      522.84      2.77 o 
  -1   6   3        4.41        1.81      0.64 o 
   0   6   3       21.64       18.79      0.98 o 
   1   6   3      139.80      142.59      1.44 o 
   2   6   3       10.88       10.52      0.82 o 
   3   6   3        0.77        1.01      0.84 o 
   4   6   3       30.45       31.02      1.28 o 
   5   6   3        0.25        0.85      1.02 o 
   6   6   3        0.21        0.97      1.86 o 
   7   6   3        0.31        2.56      3.38 o 
   8   6   3       13.49       15.64      4.06 o 
 -10   7   3        0.15       -0.14      6.97 o 
  -9   7   3        3.02        3.74      3.36 o 
  -8   7   3       14.28       11.43      2.97 o 
  -7   7   3       30.03       28.56      2.23 o 
  -6   7   3      100.20       93.43      2.38 o 
  -5   7   3       73.95       75.80      2.43 o 
  -4   7   3      145.76      132.83      2.76 o 
  -3   7   3      478.10      464.12      3.37 o 
  -2   7   3      336.76      369.43      2.84 o 
  -1   7   3      671.28      633.96      3.35 o 
   0   7   3      492.63      484.94      2.71 o 
   1   7   3      117.32       97.20      1.47 o 
   2   7   3      104.37       97.59      1.31 o 
   3   7   3      232.53      223.08      1.96 o 
   4   7   3       25.03       25.48      1.25 o 
   5   7   3       88.80       90.12      2.03 o 
   6   7   3       44.23       45.37      2.57 o 
   7   7   3        0.05       -0.17      3.47 o 
   8   7   3        2.11        7.76      4.45 o 
 -10   8   3        2.76        5.56      6.94 o 
  -9   8   3        0.19       -0.80      3.10 o 
  -8   8   3        5.64        6.17      3.07 o 
  -7   8   3        0.21       -1.09      2.56 o 
  -6   8   3       20.98       20.79      2.69 o 
  -5   8   3       37.19       36.20      2.46 o 
  -4   8   3       73.82       67.53      2.02 o 
  -3   8   3      318.02      335.76      3.09 o 
  -2   8   3      275.06      323.20      2.31 o 
  -1   8   3       53.62       60.54      1.17 o 
   0   8   3      163.36      187.72      1.83 o 
   1   8   3       16.70       17.79      1.07 o 
   2   8   3        2.21        1.04      0.80 o 
   3   8   3       12.52       11.28      0.99 o 
   4   8   3       36.05       32.85      1.40 o 
   5   8   3        8.49        7.52      1.37 o 
   6   8   3        3.57        6.65      2.21 o 
   7   8   3        5.08        2.59      3.05 o 
   8   8   3        2.78        5.21      4.48 o 
 -10   9   3        2.33        3.45      7.32 o 
  -9   9   3        2.83        0.90      3.36 o 
  -8   9   3        0.00       -0.82      2.95 o 
  -7   9   3        0.12        3.17      2.74 o 
  -6   9   3       12.16       13.34      2.73 o 
  -5   9   3        1.78        0.60      2.04 o 
  -4   9   3        2.00        0.08      1.47 o 
  -3   9   3      325.01      323.95      3.03 o 
  -2   9   3       14.23       12.37      0.96 o 
  -1   9   3       49.41       43.89      1.05 o 
   0   9   3      386.39      412.66      2.57 o 
   1   9   3      261.58      294.84      2.09 o 
   2   9   3      184.97      196.75      1.96 o 
   3   9   3       11.28       13.60      1.06 o 
   4   9   3        9.04        8.39      1.12 o 
   5   9   3       10.90       14.23      1.98 o 
   6   9   3       12.51       15.32      2.37 o 
   7   9   3       22.17       18.58      3.28 o 
   8   9   3        0.58       -3.71      4.64 o 
 -10  10   3        5.39        4.53      7.80 o 
  -9  10   3        2.89        4.98      3.38 o 
  -8  10   3        1.76       -1.48      3.11 o 
  -7  10   3        0.24        1.05      2.87 o 
  -6  10   3       23.63       23.27      2.78 o 
  -5  10   3      442.77      437.67      5.39 o 
  -4  10   3       22.18       24.88      1.45 o 
  -3  10   3       20.98       27.68      1.43 o 
  -2  10   3       57.00       52.33      1.29 o 
  -1  10   3       54.27       49.35      1.12 o 
   0  10   3        2.25        2.93      0.85 o 
   1  10   3        0.95        0.36      0.78 o 
   2  10   3        2.30        4.94      0.84 o 
   3  10   3       37.28       40.94      1.34 o 
   4  10   3        6.55        7.60      1.21 o 
   5  10   3       18.35       21.65      2.09 o 
   6  10   3        1.14        0.89      2.24 o 
   7  10   3       10.49       11.81      3.26 o 
   8  10   3        1.57       -2.37      4.69 o 
 -10  11   3        0.02        1.98      7.25 o 
  -9  11   3        0.45       -2.61      3.82 o 
  -8  11   3        5.89        5.27      3.17 o 
  -7  11   3        1.53        0.14      2.92 o 
  -6  11   3        0.57       -0.15      2.65 o 
  -5  11   3      253.50      247.44      4.44 o 
  -4  11   3        9.77       13.52      1.51 o 
  -3  11   3      120.80      135.50      2.15 o 
  -2  11   3       17.83       19.73      1.06 o 
  -1  11   3      212.86      198.38      2.08 o 
   0  11   3       12.09       12.13      1.01 o 
   1  11   3       19.75       18.42      1.06 o 
   2  11   3       13.40       14.80      1.18 o 
   3  11   3       45.02       44.18      1.55 o 
   4  11   3        1.98        2.17      1.22 o 
   5  11   3       28.15       28.72      2.52 o 
   6  11   3        0.10        0.22      2.30 o 
   7  11   3       39.26       43.31      3.79 o 
   8  11   3        1.41        8.21      9.12 o 
  -9  12   3       12.60       18.90      4.79 o 
  -8  12   3        5.07        3.58      3.41 o 
  -7  12   3        1.41        2.40      3.01 o 
  -6  12   3        1.93        0.25      2.85 o 
  -5  12   3       71.49       75.45      3.55 o 
  -4  12   3       67.43       69.42      2.19 o 
  -3  12   3       12.41       11.78      1.51 o 
  -2  12   3        2.28        2.47      0.97 o 
  -1  12   3       65.38       66.98      1.47 o 
   0  12   3       21.96       24.19      1.18 o 
   1  12   3        0.75        1.85      0.98 o 
   2  12   3        6.72        6.22      1.16 o 
   3  12   3        7.18        6.05      1.13 o 
   4  12   3        0.35        0.54      1.30 o 
   5  12   3        4.22        4.60      2.26 o 
   6  12   3       17.31       16.88      2.66 o 
   7  12   3        1.55        1.30      4.13 o 
   8  12   3        0.03        0.00      9.06 o 
  -9  13   3        2.05        0.90      5.07 o 
  -8  13   3        6.75        9.38      3.52 o 
  -7  13   3        0.14       -1.30      3.18 o 
  -6  13   3       33.56       32.48      3.23 o 
  -5  13   3      121.84      103.95      4.00 o 
  -4  13   3      232.30      222.32      3.40 o 
  -3  13   3       13.06       15.57      1.71 o 
  -2  13   3        0.10        1.39      1.18 o 
  -1  13   3      131.60      137.79      2.06 o 
   0  13   3        3.09        4.58      1.12 o 
   1  13   3       36.98       33.01      1.42 o 
   2  13   3       18.29       21.16      1.40 o 
   3  13   3        0.27        0.41      1.20 o 
   4  13   3        1.82       -0.37      1.37 o 
   5  13   3        2.39        3.72      2.37 o 
   6  13   3        6.39        5.58      2.97 o 
   7  13   3       17.01       23.54      6.33 o 
  -9  14   3        3.79       10.07      5.72 o 
  -8  14   3        1.62        2.31      3.48 o 
  -7  14   3       18.14       19.21      3.49 o 
  -6  14   3        0.01        1.47      3.03 o 
  -5  14   3      115.37       96.66      3.99 o 
  -4  14   3        0.00       -0.06      1.60 o 
  -3  14   3        1.51        1.26      0.63 o 
  -2  14   3       13.32       14.58      0.94 o 
  -1  14   3      267.38      263.76      2.86 o 
   0  14   3        2.91        3.87      1.30 o 
   1  14   3        4.47        5.33      1.19 o 
   2  14   3       21.11       25.98      1.54 o 
   3  14   3      172.08      171.90      2.66 o 
   4  14   3       11.86       11.95      2.16 o 
   5  14   3        1.09        0.22      2.26 o 
   6  14   3        7.38        5.32      2.98 o 
   7  14   3        1.94        2.34      6.02 o 
  -8  15   3        5.99       10.17      3.86 o 
  -7  15   3        0.05       -0.42      3.22 o 
  -6  15   3        1.46        0.87      3.15 o 
  -5  15   3        3.03       -0.65      2.89 o 
  -4  15   3        1.99       -0.55      1.62 o 
  -3  15   3        0.59       -0.60      0.80 o 
  -2  15   3       66.79       61.64      2.05 o 
  -1  15   3      249.71      250.70      3.30 o 
   0  15   3      168.30      175.57      2.87 o 
   1  15   3        7.14       10.00      1.54 o 
   2  15   3        7.90        8.09      2.03 o 
   3  15   3        8.34       10.78      1.59 o 
   4  15   3       16.12       22.41      3.03 o 
   5  15   3        1.33        1.25      2.57 o 
   6  15   3        2.20        0.56      4.09 o 
   7  15   3        7.68        7.23      5.90 o 
  -8  16   3        2.03        2.21      4.68 o 
  -7  16   3        6.29        4.75      3.54 o 
  -6  16   3        2.20        2.20      3.02 o 
  -5  16   3       18.39       18.52      3.28 o 
  -4  16   3        0.16        0.54      2.85 o 
  -3  16   3       52.39       51.69      1.54 o 
  -2  16   3        6.09        6.17      1.51 o 
  -1  16   3        4.03        2.79      1.56 o 
   0  16   3        0.51       -1.01      1.62 o 
   1  16   3       15.44       16.31      1.82 o 
   2  16   3       60.02       59.48      2.44 o 
   3  16   3        3.75        5.24      1.43 o 
   4  16   3       15.22       16.55      3.15 o 
   5  16   3        0.10        1.12      2.99 o 
   6  16   3        0.22        0.92      4.56 o 
  -8  17   3        1.01        0.83      5.71 o 
  -7  17   3        6.89        8.82      3.49 o 
  -6  17   3        4.20        3.71      3.49 o 
  -5  17   3       34.15       31.15      3.46 o 
  -4  17   3        7.77        8.36      2.96 o 
  -3  17   3       11.59       10.58      2.23 o 
  -2  17   3        0.34        0.25      1.51 o 
  -1  17   3       12.55       14.10      1.77 o 
   0  17   3      103.95      101.53      2.62 o 
   1  17   3        6.72        6.28      1.85 o 
   2  17   3        8.54        7.46      2.13 o 
   3  17   3        2.51        3.06      2.33 o 
   4  17   3        2.07        1.54      2.92 o 
   5  17   3        3.01        5.07      3.67 o 
   6  17   3        4.46       12.10      4.73 o 
  -8  18   3        2.87       -3.40      8.26 o 
  -7  18   3        1.29       -1.19      4.56 o 
  -6  18   3       13.42       13.28      3.39 o 
  -5  18   3        0.06       -2.43      3.21 o 
  -4  18   3        9.31        7.72      3.18 o 
  -3  18   3       17.10       13.32      3.62 o 
  -2  18   3        2.34        0.80      2.11 o 
  -1  18   3       10.93       13.64      1.83 o 
   0  18   3        9.44        9.67      2.06 o 
   1  18   3       10.09       11.69      2.46 o 
   2  18   3        8.13        9.43      3.18 o 
   3  18   3       17.71       20.24      3.39 o 
   4  18   3        2.42        1.28      3.02 o 
   5  18   3        7.97       11.90      4.29 o 
   6  18   3        0.56        7.08      5.73 o 
  -7  19   3        0.02       -0.26      5.57 o 
  -6  19   3        1.01       -1.53      3.74 o 
  -5  19   3        0.91       -0.72      3.33 o 
  -4  19   3        0.00       -2.41      3.13 o 
  -3  19   3       11.75       12.51      3.73 o 
  -2  19   3        1.36       -0.85      2.80 o 
  -1  19   3        7.11        4.87      2.55 o 
   0  19   3       77.72       76.35      3.31 o 
   1  19   3       85.98       77.20      3.49 o 
   2  19   3       81.21       93.94      6.09 o 
   3  19   3        1.12        0.77      3.36 o 
   4  19   3        0.18        1.13      3.86 o 
   5  19   3        2.91        1.57      4.32 o 
   6  19   3        0.00        9.07      8.45 o 
  -7  20   3        4.84        7.70      5.72 o 
  -6  20   3        2.01        8.15      4.60 o 
  -5  20   3        1.38        0.86      3.51 o 
  -4  20   3       11.83       12.03      3.97 o 
  -3  20   3        0.38        0.16      3.46 o 
  -2  20   3        0.24        2.30      2.89 o 
  -1  20   3        0.18        1.95      2.59 o 
   0  20   3        2.88        4.00      2.53 o 
   1  20   3        2.62        5.36      4.59 o 
   2  20   3        0.09       -0.31      4.55 o 
   3  20   3        4.15        8.55      4.61 o 
   4  20   3        0.23        3.53      7.76 o 
   5  20   3        0.40        6.84      7.83 o 
  -7  21   3        2.10        6.01      8.72 o 
  -6  21   3        0.05       -0.64      5.83 o 
  -5  21   3        3.63        6.03      3.84 o 
  -4  21   3        1.42        2.94      3.91 o 
  -3  21   3        0.57       -3.20      3.36 o 
  -2  21   3        0.05        0.62      2.74 o 
  -1  21   3        0.77       -0.28      2.68 o 
   0  21   3       21.91       22.81      3.54 o 
   1  21   3       18.50       24.29      4.81 o 
   2  21   3       18.76       19.18      5.12 o 
   3  21   3        0.57        1.24      4.97 o 
   4  21   3        0.17       -1.36      8.26 o 
   5  21   3        0.12       -8.64      8.64 o 
  -6  22   3        0.53       -0.93      6.04 o 
  -5  22   3        0.26       -5.72      8.03 o 
  -4  22   3        0.86       -0.61      3.84 o 
  -3  22   3       16.93       12.96      3.54 o 
  -2  22   3        0.56        2.30      2.82 o 
  -1  22   3        0.74       -2.06      3.42 o 
   0  22   3       11.95       15.16      4.09 o 
   1  22   3        0.39       -3.18      4.89 o 
   2  22   3        0.00       -0.89      5.10 o 
   3  22   3        0.95        2.79      9.11 o 
   4  22   3        0.17       -9.42      9.42 o 
  -5  23   3        3.40        3.38      7.27 o 
  -4  23   3        2.90       -4.54      5.40 o 
  -3  23   3        5.92        8.78      5.65 o 
  -2  23   3        5.37        9.30      3.83 o 
  -1  23   3        3.70       -0.07      3.64 o 
   0  23   3       10.13        7.64      4.24 o 
   1  23   3        3.39       -2.24      5.23 o 
   2  23   3       17.49       17.98      9.64 o 
   3  23   3        1.03       -1.84      8.42 o 
  -4  24   3        1.47        4.23      7.65 o 
  -3  24   3        1.81       -3.65      8.82 o 
  -2  24   3        0.00        1.52      4.88 o 
  -1  24   3        6.53        6.46      4.72 o 
   0  24   3        9.76        6.79      4.79 o 
   1  24   3        0.01       -4.47      9.87 o 
   2  24   3        6.27        2.73      9.35 o 
  -2  25   3       11.81       13.67      8.35 o 
  -1  25   3        0.65        2.92      7.24 o 
 -11   0   4        0.08       -2.76      7.00 o 
 -10   0   4        4.51       -3.66      6.00 o 
  -9   0   4        0.99        1.82      5.19 o 
  -8   0   4        8.69        6.42      4.60 o 
  -7   0   4       19.00       13.54      4.57 o 
  -6   0   4       32.18       25.74      3.69 o 
  -5   0   4      330.45      312.34      5.14 o 
  -4   0   4       57.60       43.84      2.56 o 
  -3   0   4      347.91      359.80      3.72 o 
  -2   0   4     2960.72     3163.52     16.52 o 
  -1   0   4     1250.02     1189.79      6.30 o 
   0   0   4      987.79     1023.26      9.60 o 
   1   0   4     6021.04     6331.10     59.91 o 
   2   0   4     1166.93     1232.10      6.90 o 
   3   0   4        3.27        5.19      1.33 o 
   4   0   4       39.21       34.24      2.05 o 
   5   0   4        0.06        2.04      2.39 o 
   6   0   4       25.54       22.63      4.54 o 
   7   0   4        0.15       -2.28      4.73 o 
   8   0   4        0.76       -5.33      8.17 o 
 -11   1   4        5.84       -3.62      7.78 o 
 -10   1   4        3.24        3.75      4.09 o 
  -9   1   4        7.73        9.06      4.39 o 
  -8   1   4        1.12       -0.16      2.59 o 
  -7   1   4       22.88       17.66      2.94 o 
  -6   1   4      135.32      134.92      5.27 o 
  -5   1   4      123.12      121.45      2.61 o 
  -4   1   4      613.16      654.51      4.77 o 
  -3   1   4       15.36       15.11      1.19 o 
  -2   1   4       13.83       15.95      1.05 o 
  -1   1   4      200.19      219.57      1.34 o 
   0   1   4        1.58        1.44      0.69 o 
   1   1   4      564.94      587.43      3.71 o 
   2   1   4      650.47      648.20      3.50 o 
   3   1   4        5.74        5.70      0.96 o 
   4   1   4        0.10        0.26      1.22 o 
   5   1   4       46.35       46.71      2.02 o 
   6   1   4       32.58       28.94      3.29 o 
   7   1   4        2.76        2.00      3.36 o 
   8   1   4        0.73        6.26      8.74 o 
 -11   2   4        3.26        4.20      7.30 o 
 -10   2   4        1.31        7.25      3.58 o 
  -9   2   4        1.18        0.07      3.56 o 
  -8   2   4        1.62        0.68      2.47 o 
  -7   2   4        4.17        0.74      2.86 o 
  -6   2   4       14.37       15.11      2.72 o 
  -5   2   4        1.42        2.71      1.54 o 
  -4   2   4       15.03       16.34      1.39 o 
  -3   2   4      332.48      359.14      2.61 o 
  -2   2   4      340.61      324.97      2.15 o 
  -1   2   4      847.63      903.30      4.26 o 
   0   2   4     1142.20     1141.41      4.25 o 
   1   2   4     1071.28     1086.15      3.11 o 
   2   2   4       37.81       47.42      0.92 o 
   3   2   4       11.27       19.12      1.17 o 
   4   2   4       48.18       49.71      1.69 o 
   5   2   4        2.27        2.46      1.57 o 
   6   2   4        1.85        0.71      2.63 o 
   7   2   4        3.04        2.97      3.28 o 
   8   2   4        1.61        6.62      5.82 o 
 -11   3   4        2.15        4.13      7.47 o 
 -10   3   4        1.76       -2.40      3.64 o 
  -9   3   4        0.01        1.38      3.14 o 
  -8   3   4       58.03       52.53      2.90 o 
  -7   3   4      207.92      192.17      4.46 o 
  -6   3   4        7.12        6.08      2.68 o 
  -5   3   4      231.99      231.57      2.91 o 
  -4   3   4      109.34      131.83      1.93 o 
  -3   3   4       92.32       92.63      1.86 o 
  -2   3   4      284.94      305.08      2.01 o 
  -1   3   4        7.72       14.95      0.68 o 
   0   3   4      180.47      211.30      1.48 o 
   1   3   4       42.37       47.44      0.73 o 
   2   3   4      109.08       93.96      1.28 o 
   3   3   4        0.56        0.34      0.98 o 
   4   3   4       42.01       45.64      1.68 o 
   5   3   4        0.54        0.52      1.50 o 
   6   3   4        0.00       -1.83      2.66 o 
   7   3   4        3.53        4.81      3.27 o 
   8   3   4        2.93        0.14      6.01 o 
 -11   4   4        2.76       -0.28      8.02 o 
 -10   4   4        1.01       -3.63      3.63 o 
  -9   4   4       34.32       39.56      3.97 o 
  -8   4   4        2.84        0.78      1.69 o 
  -7   4   4       83.15       84.34      2.53 o 
  -6   4   4       31.53       34.60      2.25 o 
  -5   4   4        4.11        2.83      1.44 o 
  -4   4   4       88.32       73.22      1.67 o 
  -3   4   4      256.04      280.83      2.72 o 
  -2   4   4        4.61        1.70      0.79 o 
  -1   4   4      160.49      163.74      1.32 o 
   0   4   4      211.36      226.02      1.59 o 
   1   4   4       32.07       22.68      0.63 o 
   2   4   4       49.33       55.62      1.09 o 
   3   4   4       18.51       21.55      1.05 o 
   4   4   4        0.51        0.63      1.38 o 
   5   4   4       83.83       83.81      2.52 o 
   6   4   4        9.66        9.85      2.76 o 
   7   4   4        3.13        0.10      3.42 o 
   8   4   4        8.05       15.18      7.81 o 
 -11   5   4        3.21        8.73      7.46 o 
 -10   5   4        4.27        3.81      3.83 o 
  -9   5   4        1.79        5.37      3.43 o 
  -8   5   4       15.58       15.78      1.65 o 
  -7   5   4        9.32        9.51      1.51 o 
  -6   5   4        9.07        8.15      1.41 o 
  -5   5   4       53.94       50.23      1.50 o 
  -4   5   4       33.68       36.53      1.65 o 
  -3   5   4      343.79      391.45      2.75 o 
  -2   5   4      252.36      249.60      1.77 o 
  -1   5   4       20.68       29.54      0.92 o 
   0   5   4      437.97      464.75      2.47 o 
   1   5   4        5.92        1.91      0.70 o 
   2   5   4       51.12       46.92      1.01 o 
   3   5   4       47.12       43.23      1.30 o 
   4   5   4       18.22       15.00      1.58 o 
   5   5   4        0.31        0.15      1.72 o 
   6   5   4       34.17       34.56      3.14 o 
   7   5   4        0.05       -0.84      3.43 o 
   8   5   4        0.60        2.10      8.52 o 
 -10   6   4        0.99       -2.91      5.43 o 
  -9   6   4        6.63        6.01      3.07 o 
  -8   6   4        3.59        2.77      2.95 o 
  -7   6   4        8.42        9.58      1.19 o 
  -6   6   4      310.57      319.89      3.05 o 
  -5   6   4      112.16      104.58      1.56 o 
  -4   6   4       31.88       31.38      1.06 o 
  -3   6   4        3.24        2.12      0.94 o 
  -2   6   4      190.62      170.19      2.24 o 
  -1   6   4       90.16       95.73      1.21 o 
   0   6   4       11.56        5.48      0.95 o 
   1   6   4      336.40      376.32      2.25 o 
   2   6   4       37.96       40.41      0.98 o 
   3   6   4        4.97        3.76      1.01 o 
   4   6   4        2.55        1.31      1.49 o 
   5   6   4       95.19       90.58      2.78 o 
   6   6   4        2.91        6.68      2.75 o 
   7   6   4        1.85        2.22      3.15 o 
   8   6   4        1.98       -3.34      8.21 o 
 -10   7   4        1.13       -0.24      5.68 o 
  -9   7   4        1.08        1.94      3.15 o 
  -8   7   4       13.69       12.50      3.09 o 
  -7   7   4       88.19       79.74      2.81 o 
  -6   7   4        3.15        2.44      1.12 o 
  -5   7   4        2.76        5.13      1.88 o 
  -4   7   4      238.13      240.58      4.15 o 
  -3   7   4       29.11       30.23      1.22 o 
  -2   7   4        0.01        1.30      0.88 o 
  -1   7   4        3.45        1.33      0.70 o 
   0   7   4       46.59       57.16      1.31 o 
   1   7   4      247.50      248.42      1.74 o 
   2   7   4       94.38       99.87      1.28 o 
   3   7   4        4.57        3.50      0.87 o 
   4   7   4        1.52        2.74      0.86 o 
   5   7   4        1.30        3.71      2.10 o 
   6   7   4        1.89        3.69      2.89 o 
   7   7   4        0.06        0.81      3.01 o 
 -10   8   4        0.03       -2.20      7.62 o 
  -9   8   4        0.09       -1.70      3.29 o 
  -8   8   4        0.01       -0.96      3.07 o 
  -7   8   4        2.19        3.20      1.32 o 
  -6   8   4        0.62        0.58      2.49 o 
  -5   8   4       14.36       18.13      2.24 o 
  -4   8   4      102.46       99.64      2.25 o 
  -3   8   4      327.63      325.67      3.17 o 
  -2   8   4      292.07      292.57      2.39 o 
  -1   8   4        0.69        1.57      0.73 o 
   0   8   4      300.16      281.19      2.45 o 
   1   8   4        1.53        0.43      0.71 o 
   2   8   4       40.68       42.20      1.27 o 
   3   8   4       24.38       21.46      1.14 o 
   4   8   4      111.15      103.51      1.91 o 
   5   8   4       29.06       29.12      2.91 o 
   6   8   4       49.61       51.92      3.61 o 
   7   8   4        0.90        2.30      3.40 o 
 -10   9   4        0.98        1.85      6.67 o 
  -9   9   4        1.77        6.18      3.50 o 
  -8   9   4        1.74        1.57      2.97 o 
  -7   9   4       16.96       11.95      2.85 o 
  -6   9   4       34.66       34.34      2.98 o 
  -5   9   4       61.55       63.24      2.72 o 
  -4   9   4      434.76      410.84      4.15 o 
  -3   9   4       54.07       47.76      1.57 o 
  -2   9   4      243.48      240.79      2.10 o 
  -1   9   4       11.82       11.39      0.88 o 
   0   9   4      294.12      310.15      2.62 o 
   1   9   4       39.86       34.89      1.05 o 
   2   9   4       52.50       55.85      1.46 o 
   3   9   4      156.26      152.20      1.93 o 
   4   9   4       52.99       55.30      1.61 o 
   5   9   4       10.04       11.32      2.62 o 
   6   9   4        3.01       -0.14      2.99 o 
   7   9   4        1.71        1.46      3.66 o 
 -10  10   4        0.80        5.75      8.26 o 
  -9  10   4       11.51       17.87      3.84 o 
  -8  10   4        1.35        1.89      3.02 o 
  -7  10   4        1.46        2.58      2.81 o 
  -6  10   4        0.04        0.28      2.56 o 
  -5  10   4        5.11        2.83      2.43 o 
  -4  10   4       82.85       77.80      2.17 o 
  -3  10   4       47.80       48.75      1.51 o 
  -2  10   4       70.88       75.38      1.30 o 
  -1  10   4      248.34      261.46      1.99 o 
   0  10   4        4.42        4.81      1.19 o 
   1  10   4      169.60      181.93      1.91 o 
   2  10   4        1.03        2.91      1.05 o 
   3  10   4        2.36        2.74      0.98 o 
   4  10   4        6.46        6.79      1.38 o 
   5  10   4        0.55        0.35      2.33 o 
   6  10   4        0.53       -0.61      2.89 o 
   7  10   4       18.17       16.04      5.44 o 
  -9  11   4        0.02        0.87      3.70 o 
  -8  11   4        0.01        2.29      3.11 o 
  -7  11   4       27.78       26.54      3.23 o 
  -6  11   4       11.87        7.51      2.68 o 
  -5  11   4      334.29      325.11      5.47 o 
  -4  11   4       92.26       95.75      2.31 o 
  -3  11   4       74.59       72.11      1.85 o 
  -2  11   4        1.76        1.73      1.02 o 
  -1  11   4      224.78      225.69      1.99 o 
   0  11   4       23.42       19.78      1.05 o 
   1  11   4        2.01        2.74      1.04 o 
   2  11   4        7.80        7.06      1.16 o 
   3  11   4       73.65       66.94      1.56 o 
   4  11   4        1.28        0.24      1.51 o 
   5  11   4       16.05       14.13      2.68 o 
   6  11   4       23.32       24.93      3.31 o 
   7  11   4       13.08       13.14      5.41 o 
  -9  12   4        1.29       -1.43      4.99 o 
  -8  12   4        1.18        2.76      3.38 o 
  -7  12   4        0.62        1.76      2.88 o 
  -6  12   4      112.11       86.24      3.94 o 
  -5  12   4        0.61       -0.91      2.30 o 
  -4  12   4      331.77      320.61      5.16 o 
  -3  12   4        4.47        4.09      1.44 o 
  -2  12   4        9.11        8.85      1.02 o 
  -1  12   4       13.24       15.62      1.06 o 
   0  12   4        2.27        1.34      0.69 o 
   1  12   4        4.57        4.78      1.14 o 
   2  12   4        2.25        1.84      1.25 o 
   3  12   4       23.61       22.96      1.57 o 
   4  12   4        0.80       -0.43      1.67 o 
   5  12   4       21.64       20.72      2.73 o 
   6  12   4        8.33        4.81      3.35 o 
   7  12   4        1.89       -6.81      8.79 o 
  -9  13   4        0.13        2.02      4.66 o 
  -8  13   4        6.32        5.47      3.47 o 
  -7  13   4       13.21       13.24      3.27 o 
  -6  13   4        9.83        7.07      2.79 o 
  -5  13   4       89.76       73.85      3.21 o 
  -4  13   4       16.86       19.13      1.87 o 
  -3  13   4       14.08       12.25      1.57 o 
  -2  13   4       47.43       49.92      1.39 o 
  -1  13   4       94.28       95.33      1.83 o 
   0  13   4       50.90       52.52      1.39 o 
   1  13   4        0.08        0.56      1.26 o 
   2  13   4        8.67        6.86      1.60 o 
   3  13   4        2.58        1.45      1.39 o 
   4  13   4       10.34       12.67      1.85 o 
   5  13   4        1.90        2.30      3.05 o 
   6  13   4       29.36       30.43      3.66 o 
   7  13   4        5.95        4.37      8.93 o 
  -9  14   4        5.89       11.74      8.58 o 
  -8  14   4        2.71        5.23      3.43 o 
  -7  14   4        0.37        0.40      3.26 o 
  -6  14   4        1.71        1.40      2.91 o 
  -5  14   4       55.14       46.01      3.35 o 
  -4  14   4        1.29        2.57      1.74 o 
  -3  14   4        0.01       -0.52      1.53 o 
  -2  14   4        0.21        0.11      0.90 o 
  -1  14   4      154.29      155.09      2.31 o 
   0  14   4       29.64       33.33      1.43 o 
   1  14   4        7.12        7.37      0.83 o 
   2  14   4       20.07       24.36      1.90 o 
   3  14   4        1.97        0.70      1.61 o 
   4  14   4        1.97        2.65      2.00 o 
   5  14   4        1.04        0.37      2.59 o 
   6  14   4        0.10       -1.64      4.23 o 
   7  14   4        3.22       11.27      8.95 o 
  -8  15   4        2.58        1.76      3.71 o 
  -7  15   4        2.28        3.70      3.37 o 
  -6  15   4        0.00       -0.01      3.17 o 
  -5  15   4        1.77        4.28      2.81 o 
  -4  15   4      112.01       93.77      3.14 o 
  -3  15   4       13.05       12.30      1.65 o 
  -2  15   4      194.18      192.12      2.81 o 
  -1  15   4        4.83        4.13      1.38 o 
   0  15   4      156.88      161.16      2.56 o 
   1  15   4       10.96       10.34      1.25 o 
   2  15   4       56.31       52.68      3.75 o 
   3  15   4       57.52       57.54      2.31 o 
   4  15   4       11.40       14.17      2.56 o 
   5  15   4        1.07       -0.87      3.10 o 
   6  15   4        0.21        1.82      5.53 o 
  -8  16   4        0.90       -1.73      4.85 o 
  -7  16   4        7.49       10.21      3.73 o 
  -6  16   4       48.85       40.85      3.84 o 
  -5  16   4       29.55       26.02      3.39 o 
  -4  16   4        0.97        0.62      2.24 o 
  -3  16   4       21.67       18.71      1.97 o 
  -2  16   4        7.77        5.89      1.49 o 
  -1  16   4       15.37       16.59      1.65 o 
   0  16   4      148.60      150.94      2.70 o 
   1  16   4        7.26        6.28      1.72 o 
   2  16   4       11.45        9.47      3.38 o 
   3  16   4       15.01       20.11      2.77 o 
   4  16   4        6.65        6.85      3.14 o 
   5  16   4        3.34        4.81      3.09 o 
   6  16   4        1.97        1.32      5.94 o 
  -8  17   4        0.11        2.21      5.55 o 
  -7  17   4       11.14        9.61      3.58 o 
  -6  17   4       23.38       19.19      3.74 o 
  -5  17   4        2.05        3.69      3.03 o 
  -4  17   4       25.85       18.16      3.06 o 
  -3  17   4        0.14       -0.23      2.13 o 
  -2  17   4       38.03       34.49      2.35 o 
  -1  17   4      148.55      146.71      4.54 o 
   0  17   4       56.37       50.89      2.35 o 
   1  17   4       50.68       55.49      4.07 o 
   2  17   4       35.58       28.66      3.61 o 
   3  17   4       24.26       29.18      2.89 o 
   4  17   4        2.73        1.43      3.20 o 
   5  17   4        0.57        0.09      4.37 o 
  -8  18   4        0.03       -0.09      8.34 o 
  -7  18   4        3.78       -1.01      4.74 o 
  -6  18   4       33.33       39.88      3.87 o 
  -5  18   4        0.31       -0.09      3.22 o 
  -4  18   4        3.13        1.27      2.93 o 
  -3  18   4        6.62        5.03      3.42 o 
  -2  18   4        2.81        1.50      2.40 o 
  -1  18   4       19.81       19.99      2.53 o 
   0  18   4        0.74        0.58      2.99 o 
   1  18   4       25.09       25.36      4.63 o 
   2  18   4       19.48       25.60      4.63 o 
   3  18   4       23.54       23.73      3.38 o 
   4  18   4        6.55        4.96      3.38 o 
   5  18   4        0.02       -2.18      4.48 o 
  -8  19   4        0.64        2.65      8.49 o 
  -7  19   4        0.12       -3.60      5.60 o 
  -6  19   4        1.85        0.02      3.69 o 
  -5  19   4        1.23        4.57      3.08 o 
  -4  19   4        1.81        4.80      3.69 o 
  -3  19   4        0.01        1.85      3.14 o 
  -2  19   4        2.37        0.45      2.34 o 
  -1  19   4       40.91       34.61      2.77 o 
   0  19   4        2.30        0.16      3.24 o 
   1  19   4        3.31        5.29      4.38 o 
   2  19   4        0.01       -1.78      4.26 o 
   3  19   4        3.56        0.63      3.27 o 
   4  19   4        4.66        6.41      4.44 o 
  -7  20   4        0.11        9.10      8.02 o 
  -6  20   4        7.38       -1.78      8.09 o 
  -5  20   4        6.71        7.61      3.53 o 
  -4  20   4        0.01       -0.10      3.98 o 
  -3  20   4        0.14        1.32      3.24 o 
  -2  20   4       27.37       27.03      2.97 o 
  -1  20   4       13.00       16.62      3.36 o 
   0  20   4       52.19       48.71      4.06 o 
   1  20   4       19.53       24.28      4.82 o 
   2  20   4       11.72        9.70      4.49 o 
   3  20   4        0.04       -0.11      3.64 o 
   4  20   4        0.49       -1.89      6.01 o 
  -6  21   4        0.22        5.95      6.60 o 
  -5  21   4        0.47        2.97      8.03 o 
  -4  21   4        3.74        7.36      4.13 o 
  -3  21   4        0.05       -0.44      3.72 o 
  -2  21   4        0.00        0.38      3.41 o 
  -1  21   4        1.02        2.91      3.43 o 
   0  21   4        4.14        2.49      3.48 o 
   1  21   4       23.77       19.90      4.99 o 
   2  21   4        4.15        9.92      4.98 o 
   3  21   4        1.42       -1.23      6.19 o 
   4  21   4       12.98       18.28      8.83 o 
  -5  22   4        0.96       -0.59      8.07 o 
  -4  22   4        3.23        3.86      7.52 o 
  -3  22   4        1.94        2.10      3.73 o 
  -2  22   4        2.24        0.25      3.34 o 
  -1  22   4        1.48        2.53      3.66 o 
   0  22   4        7.90        7.69      3.64 o 
   1  22   4        2.09       -2.78      5.23 o 
   2  22   4        1.39       -5.50      5.88 o 
   3  22   4        5.47        1.82      8.82 o 
  -4  23   4        0.66       -5.32      9.62 o 
  -3  23   4        0.39        4.48      5.13 o 
  -2  23   4        0.01        0.12      3.99 o 
  -1  23   4       10.94       11.76      3.86 o 
   0  23   4        1.09        1.67      3.93 o 
   1  23   4        7.10        5.83      8.77 o 
   2  23   4        0.09       -7.90      8.46 o 
   3  23   4        0.03        6.74      8.50 o 
  -2  24   4        1.60        4.23      8.16 o 
  -1  24   4       10.81       16.44      6.02 o 
   0  24   4        0.53       -3.54      8.99 o 
   1  24   4       21.98       28.81      9.54 o 
   2  24   4        3.14       21.17      9.18 o 
  -1  25   4        4.65       12.60      8.30 o 
 -11   1   5        0.00       -7.03      7.03 o 
 -10   1   5        4.06        5.42      4.40 o 
  -9   1   5        4.69        7.22      3.72 o 
  -8   1   5        0.01        1.15      3.35 o 
  -7   1   5        0.04        2.17      2.98 o 
  -6   1   5       69.26       64.34      3.56 o 
  -5   1   5       42.52       45.79      1.89 o 
  -4   1   5       17.13       14.29      1.28 o 
  -3   1   5      258.20      243.70      2.25 o 
  -2   1   5       30.38       37.75      1.14 o 
  -1   1   5      135.89      166.89      1.19 o 
   0   1   5       86.91      101.47      1.75 o 
   1   1   5       12.40       11.14      0.70 o 
   2   1   5       13.21       14.12      0.73 o 
   3   1   5       80.26       83.78      1.58 o 
   4   1   5       15.70       13.69      1.45 o 
   5   1   5        2.26        2.00      2.07 o 
   6   1   5        0.93        1.53      2.68 o 
   7   1   5        1.25       -1.19      5.34 o 
 -11   2   5        1.15        1.89      7.55 o 
 -10   2   5        1.04        4.09      4.19 o 
  -9   2   5        0.30        3.54      3.85 o 
  -8   2   5        1.99        3.68      3.20 o 
  -7   2   5       54.45       51.12      3.74 o 
  -6   2   5       76.36       78.15      3.22 o 
  -5   2   5       73.40       79.88      1.93 o 
  -4   2   5       86.19       95.14      1.81 o 
  -3   2   5      147.49      153.18      2.04 o 
  -2   2   5      286.28      321.83      2.26 o 
  -1   2   5      348.75      364.77      2.24 o 
   0   2   5      178.05      188.06      1.59 o 
   1   2   5     1499.92     1457.03      5.26 o 
   2   2   5       68.27       69.96      1.07 o 
   3   2   5      201.56      202.26      2.12 o 
   4   2   5        0.17        0.92      1.29 o 
   5   2   5        0.66        1.14      2.34 o 
   6   2   5        0.75       -1.34      2.62 o 
   7   2   5        1.22       -3.97      5.59 o 
 -10   3   5       22.43       28.90      4.24 o 
  -9   3   5        1.15        0.05      3.79 o 
  -8   3   5        1.69        3.00      1.96 o 
  -7   3   5        9.17        8.14      2.44 o 
  -6   3   5      107.17       96.31      3.21 o 
  -5   3   5        0.90        3.19      1.31 o 
  -4   3   5       74.24       74.22      1.67 o 
  -3   3   5      646.61      693.08      3.78 o 
  -2   3   5      239.50      240.14      1.85 o 
  -1   3   5       69.23       51.20      0.84 o 
   0   3   5      285.97      278.82      1.89 o 
   1   3   5      285.26      293.50      1.82 o 
   2   3   5       53.81       38.56      0.91 o 
   3   3   5       62.68       65.14      1.52 o 
   4   3   5       70.69       74.84      1.97 o 
   5   3   5        4.61        3.26      2.41 o 
   6   3   5       10.02        7.65      2.71 o 
   7   3   5        1.62        2.88      4.86 o 
 -10   4   5       16.41       17.83      3.80 o 
  -9   4   5        0.00       -1.19      2.91 o 
  -8   4   5       60.79       55.83      3.05 o 
  -7   4   5       75.08       70.25      3.11 o 
  -6   4   5       12.57       14.80      1.96 o 
  -5   4   5      177.03      173.44      2.54 o 
  -4   4   5       85.81       87.97      1.86 o 
  -3   4   5      317.74      348.40      2.83 o 
  -2   4   5        2.68        1.36      0.81 o 
  -1   4   5        3.74        1.56      0.65 o 
   0   4   5       97.05       80.89      1.18 o 
   1   4   5       66.60       76.05      1.10 o 
   2   4   5      112.32      103.00      1.27 o 
   3   4   5      119.68      128.56      1.94 o 
   4   4   5       74.78       73.78      1.96 o 
   5   4   5        5.46        4.03      2.40 o 
   6   4   5        0.43        0.65      3.12 o 
   7   4   5        1.23        4.49      5.63 o 
 -10   5   5        3.15        5.69      3.58 o 
  -9   5   5        0.34       -1.30      3.09 o 
  -8   5   5       43.04       44.50      2.63 o 
  -7   5   5        0.05       -0.61      1.55 o 
  -6   5   5      327.33      322.18      3.86 o 
  -5   5   5      161.94      154.73      2.80 o 
  -4   5   5      110.27      117.79      2.18 o 
  -3   5   5       33.93       38.23      1.24 o 
  -2   5   5       70.24       67.37      1.10 o 
  -1   5   5       39.20       44.43      1.04 o 
   0   5   5      102.62      103.45      1.30 o 
   1   5   5        0.47        0.39      0.54 o 
   2   5   5       27.45       26.81      0.91 o 
   3   5   5      109.97      103.53      1.59 o 
   4   5   5       25.95       26.92      1.62 o 
   5   5   5        0.04        0.30      2.31 o 
   6   5   5        2.95        0.33      3.22 o 
   7   5   5        0.69        5.17      6.85 o 
 -10   6   5       12.90        8.50      5.85 o 
  -9   6   5        0.69        2.58      3.53 o 
  -8   6   5       66.03       56.10      3.79 o 
  -7   6   5       58.85       57.08      1.68 o 
  -6   6   5      120.23      111.58      2.36 o 
  -5   6   5       77.47       86.83      2.31 o 
  -4   6   5       74.85       75.67      1.61 o 
  -3   6   5        0.51        0.80      0.85 o 
  -2   6   5      240.85      236.25      1.80 o 
  -1   6   5       28.33       41.29      0.97 o 
   0   6   5       11.77       18.00      0.99 o 
   1   6   5       42.43       41.46      0.92 o 
   2   6   5       23.39       22.72      0.81 o 
   3   6   5        2.16        4.14      1.03 o 
   4   6   5        0.95        0.81      1.53 o 
   5   6   5       75.64       71.83      3.19 o 
   6   6   5        2.76        2.05      3.20 o 
   7   6   5        8.16        7.92      5.36 o 
 -10   7   5        3.99        3.61      5.61 o 
  -9   7   5        0.77        0.50      3.53 o 
  -8   7   5        0.14       -0.55      3.04 o 
  -7   7   5        1.46        1.12      0.82 o 
  -6   7   5        6.03        5.72      1.89 o 
  -5   7   5       52.39       51.12      2.07 o 
  -4   7   5      149.16      157.04      2.11 o 
  -3   7   5       84.01       86.09      1.40 o 
  -2   7   5      345.40      351.95      2.45 o 
  -1   7   5      198.99      221.67      2.18 o 
   0   7   5        4.37        7.62      1.00 o 
   1   7   5        3.48        3.67      0.68 o 
   2   7   5       25.66       22.45      1.18 o 
   3   7   5       16.43       14.56      1.09 o 
   4   7   5      115.68      109.52      2.46 o 
   5   7   5       11.18       11.22      2.52 o 
   6   7   5        0.00       -0.37      2.95 o 
   7   7   5        1.21       -7.51      7.51 o 
 -10   8   5        1.40        4.48      5.64 o 
  -9   8   5        1.17        2.83      3.64 o 
  -8   8   5        5.12        4.80      3.09 o 
  -7   8   5       64.27       59.66      3.76 o 
  -6   8   5        9.15        8.28      2.46 o 
  -5   8   5       10.69       11.69      2.19 o 
  -4   8   5        9.04        8.80      1.59 o 
  -3   8   5        2.53        2.01      0.86 o 
  -2   8   5       18.88       22.74      1.11 o 
  -1   8   5        0.00        0.06      1.03 o 
   0   8   5      145.66      158.13      1.97 o 
   1   8   5       18.23       15.95      0.85 o 
   2   8   5       59.74       57.04      1.56 o 
   3   8   5       38.20       35.37      1.20 o 
   4   8   5        0.23       -0.08      1.92 o 
   5   8   5       31.94       32.31      2.85 o 
   6   8   5        3.49       -0.50      3.61 o 
   7   8   5       11.24       18.80      7.42 o 
 -10   9   5        0.55       -0.43      5.64 o 
  -9   9   5        2.13        0.72      3.30 o 
  -8   9   5        0.08       -0.60      3.19 o 
  -7   9   5       18.11       13.74      3.07 o 
  -6   9   5       50.47       42.13      3.21 o 
  -5   9   5      199.97      196.90      5.41 o 
  -4   9   5      244.85      235.07      3.49 o 
  -3   9   5       33.93       32.27      1.25 o 
  -2   9   5        9.12       12.75      1.11 o 
  -1   9   5       13.11       12.09      1.22 o 
   0   9   5        2.21        3.70      1.32 o 
   1   9   5       17.13       17.15      1.29 o 
   2   9   5       26.65       27.59      1.35 o 
   3   9   5        6.00        5.77      1.38 o 
   4   9   5        2.38        1.36      1.95 o 
   5   9   5       15.40       14.25      2.38 o 
   6   9   5        8.69        7.99      3.86 o 
   7   9   5        0.09        7.48      7.26 o 
  -9  10   5        0.95        2.95      3.52 o 
  -8  10   5        0.01        1.03      3.22 o 
  -7  10   5        0.83       -1.08      2.94 o 
  -6  10   5        9.22        4.45      2.63 o 
  -5  10   5       50.34       53.77      2.80 o 
  -4  10   5      274.92      256.88      3.35 o 
  -3  10   5       49.95       47.88      1.40 o 
  -2  10   5      239.71      236.15      2.62 o 
  -1  10   5       10.93       14.12      1.23 o 
   0  10   5       19.22       14.42      1.53 o 
   1  10   5        0.31        0.76      1.28 o 
   2  10   5        1.73        2.15      1.02 o 
   3  10   5        0.19        0.09      1.33 o 
   4  10   5       29.18       24.16      2.04 o 
   5  10   5       10.11        6.76      2.59 o 
   6  10   5        3.83        6.88      3.54 o 
   7  10   5        6.59       10.03      7.51 o 
  -9  11   5       22.57       27.57      4.17 o 
  -8  11   5        7.84       10.18      3.17 o 
  -7  11   5        2.11       -1.99      2.96 o 
  -6  11   5       11.86       11.99      2.86 o 
  -5  11   5       24.73       25.20      2.74 o 
  -4  11   5       18.24       19.86      1.87 o 
  -3  11   5       70.81       68.73      1.57 o 
  -2  11   5      150.31      148.03      2.07 o 
  -1  11   5       91.67       84.66      2.03 o 
   0  11   5        7.17        6.41      1.44 o 
   1  11   5        6.41        8.45      1.41 o 
   2  11   5       26.19       25.69      1.29 o 
   3  11   5        2.69        2.29      1.39 o 
   4  11   5       12.13       11.36      1.97 o 
   5  11   5        0.03       -0.22      2.64 o 
   6  11   5        4.16        3.38      3.47 o 
   7  11   5        2.46        9.53      7.71 o 
  -9  12   5        1.80        7.21      4.54 o 
  -8  12   5       12.16       16.18      3.53 o 
  -7  12   5        0.45        0.17      3.05 o 
  -6  12   5        0.21        1.20      2.74 o 
  -5  12   5        0.90        0.13      2.55 o 
  -4  12   5       66.72       64.17      2.37 o 
  -3  12   5       62.25       55.65      1.49 o 
  -2  12   5       31.69       34.15      1.39 o 
  -1  12   5       12.76       13.35      0.75 o 
   0  12   5        0.75        1.01      1.56 o 
   1  12   5        4.99        5.36      1.69 o 
   2  12   5       15.57       12.90      1.20 o 
   3  12   5       25.03       27.63      1.86 o 
   4  12   5        0.02       -0.87      2.08 o 
   5  12   5        0.30        1.18      3.11 o 
   6  12   5        0.68       -1.61      4.17 o 
  -9  13   5        6.67        7.31      8.31 o 
  -8  13   5       12.20       16.12      3.64 o 
  -7  13   5       13.78       14.59      3.35 o 
  -6  13   5        0.63        0.68      2.81 o 
  -5  13   5        8.47        6.07      2.79 o 
  -4  13   5       35.93       34.21      2.17 o 
  -3  13   5       18.36       18.76      1.24 o 
  -2  13   5       52.27       49.86      1.58 o 
  -1  13   5      238.37      239.63      3.27 o 
   0  13   5        2.01        3.01      1.77 o 
   1  13   5        5.65        7.65      1.86 o 
   2  13   5       10.03       10.21      1.29 o 
   3  13   5       22.48       25.08      2.46 o 
   4  13   5       13.63       13.01      2.63 o 
   5  13   5        1.26       -0.36      3.07 o 
   6  13   5        8.97        5.57      5.14 o 
  -9  14   5        0.12       -4.55      7.98 o 
  -8  14   5        0.06       -3.20      3.54 o 
  -7  14   5        0.29        1.03      2.96 o 
  -6  14   5        5.66        3.44      2.99 o 
  -5  14   5       87.40       63.40      3.60 o 
  -4  14   5        0.00        0.00      1.85 o 
  -3  14   5       58.41       51.52      2.09 o 
  -2  14   5       28.84       30.28      1.34 o 
  -1  14   5      109.82      106.07      1.85 o 
   0  14   5       18.71       20.43      2.32 o 
   1  14   5        1.64        1.93      0.80 o 
   2  14   5        1.66        4.86      2.61 o 
   3  14   5        0.41        1.44      2.00 o 
   4  14   5        5.61        4.01      2.49 o 
   5  14   5        3.35        5.06      3.83 o 
   6  14   5        0.74       -4.27      8.48 o 
  -9  15   5        0.14       -2.05      8.64 o 
  -8  15   5        2.48        5.50      3.99 o 
  -7  15   5        1.68        6.63      3.34 o 
  -6  15   5        8.25        6.43      3.23 o 
  -5  15   5       41.89       40.61      3.46 o 
  -4  15   5       44.58       37.75      2.72 o 
  -3  15   5        8.04        9.22      1.68 o 
  -2  15   5       22.10       23.27      1.41 o 
  -1  15   5      103.32      102.75      1.81 o 
   0  15   5       26.21       26.86      3.38 o 
   1  15   5       19.23       20.02      3.19 o 
   2  15   5       43.73       45.24      3.20 o 
   3  15   5       16.50       19.09      2.55 o 
   4  15   5       15.67       15.37      3.48 o 
   5  15   5        1.05        2.50      4.13 o 
   6  15   5        0.23       -5.22      8.44 o 
  -9  16   5        0.00        0.00      9.10 o 
  -8  16   5        0.28       -2.06      8.08 o 
  -7  16   5       17.83       20.60      3.87 o 
  -6  16   5        4.75        3.45      3.22 o 
  -5  16   5        1.52        1.75      3.04 o 
  -4  16   5        2.52        3.12      2.53 o 
  -3  16   5        5.61        6.89      3.07 o 
  -2  16   5       78.58       76.50      2.99 o 
  -1  16   5        3.20        2.56      1.50 o 
   0  16   5      170.74      171.40      5.31 o 
   1  16   5       50.99       56.06      3.93 o 
   2  16   5        0.61        1.07      2.77 o 
   3  16   5       19.21       19.96      2.95 o 
   4  16   5        6.44        6.56      3.84 o 
   5  16   5        3.81        2.41      4.53 o 
  -8  17   5        0.29        6.41      7.17 o 
  -7  17   5        1.31        2.28      3.29 o 
  -6  17   5        1.36        2.22      3.29 o 
  -5  17   5        0.41       -0.79      2.98 o 
  -4  17   5        4.92        2.86      2.86 o 
  -3  17   5        0.70        0.45      2.99 o 
  -2  17   5        1.02        1.66      2.03 o 
  -1  17   5       56.39       57.53      3.73 o 
   0  17   5       85.65       89.98      4.71 o 
   1  17   5       19.76       20.84      3.65 o 
   2  17   5        3.82        3.94      3.29 o 
   3  17   5        0.07        2.44      3.27 o 
   4  17   5        0.15       -2.14      4.33 o 
   5  17   5        0.28        5.81      7.90 o 
  -8  18   5       24.45       29.01      9.16 o 
  -7  18   5        0.12       -0.71      5.49 o 
  -6  18   5        0.01       -2.31      3.47 o 
  -5  18   5        6.82        4.90      3.34 o 
  -4  18   5        1.39        0.81      3.39 o 
  -3  18   5        1.40        2.35      3.73 o 
  -2  18   5        2.79        2.85      3.13 o 
  -1  18   5        8.25       10.44      3.12 o 
   0  18   5        5.67        4.57      3.43 o 
   1  18   5       23.92       25.98      3.84 o 
   2  18   5        0.60       -1.78      3.40 o 
   3  18   5        5.77       11.11      3.30 o 
   4  18   5        0.07        4.25      4.36 o 
  -6  19   5       16.56       22.77      4.44 o 
  -5  19   5        3.89        7.10      3.13 o 
  -4  19   5        9.20        7.37      3.93 o 
  -3  19   5        2.17       -0.32      3.94 o 
  -2  19   5        0.91        2.27      3.28 o 
  -1  19   5        1.80        1.44      3.34 o 
   0  19   5        0.46        1.80      3.56 o 
   1  19   5        0.08        4.81      4.35 o 
   2  19   5        4.45        4.31      3.36 o 
   3  19   5        0.02        1.12      4.05 o 
   4  19   5        7.15       -0.55      6.14 o 
  -5  20   5        0.91        4.34      4.38 o 
  -4  20   5        2.46        4.24      3.77 o 
  -3  20   5        0.31        1.43      3.48 o 
  -2  20   5        1.31        1.51      3.32 o 
  -1  20   5        1.86        3.81      3.32 o 
   0  20   5        9.50        9.68      3.92 o 
   1  20   5        0.47        1.83      4.70 o 
   2  20   5        0.00       -0.51      5.33 o 
   3  20   5        5.64        6.19      5.83 o 
  -5  21   5        0.16        0.48      6.37 o 
  -4  21   5        0.03       -0.79      4.11 o 
  -3  21   5        6.85        6.61      3.54 o 
  -2  21   5        3.09        5.28      3.49 o 
  -1  21   5        0.71        1.15      3.54 o 
   0  21   5        0.32        1.79      4.16 o 
   1  21   5        0.34       -3.29      4.92 o 
   2  21   5        2.47        2.59      5.83 o 
  -3  22   5        0.93        4.70      3.45 o 
  -2  22   5        0.38       -0.94      3.68 o 
  -1  22   5        0.03        3.76      3.68 o 
   0  22   5       11.76       14.05      4.86 o 
   1  22   5        0.01       -3.09      5.82 o 
   2  22   5        3.56        3.51      8.05 o 
  -3  23   5        0.56       -4.07      8.41 o 
  -2  23   5        0.14        3.78      5.77 o 
  -1  23   5        1.67        5.72      4.78 o 
   0  23   5        1.42        1.31      8.72 o 
   1  23   5        0.12       -8.00      9.35 o 
  -2  24   5       16.16       24.97     10.60 o 
  -1  24   5        0.01        7.02      6.09 o 
   0  24   5        1.08       -4.11      9.91 o 
 -10   0   6        0.23       -2.58      5.55 o 
  -9   0   6       36.30       44.61      6.26 o 
  -8   0   6        1.75        2.72      4.03 o 
  -7   0   6       65.74       59.18      5.85 o 
  -6   0   6      101.44      101.93      4.31 o 
  -5   0   6        6.16        7.05      2.10 o 
  -4   0   6       12.86        9.61      1.80 o 
  -3   0   6       99.22      104.69      2.56 o 
  -2   0   6      226.28      212.31      2.54 o 
  -1   0   6       94.51      117.26      2.69 o 
   0   0   6       37.08       46.92      2.79 o 
   1   0   6        6.08        3.53      1.56 o 
   2   0   6     2788.83     2840.47     19.91 o 
   3   0   6        3.79        4.49      1.28 o 
   4   0   6        0.17       -0.01      2.23 o 
   5   0   6        4.98        7.63      4.18 o 
   6   0   6        8.13       10.65      5.78 o 
   7   0   6        0.01       -0.14      7.63 o 
 -10   1   6        3.64        2.79      4.20 o 
  -9   1   6        0.73       -2.25      3.81 o 
  -8   1   6       44.44       48.20      3.71 o 
  -7   1   6       18.09       15.86      2.99 o 
  -6   1   6       40.25       52.05      2.62 o 
  -5   1   6       56.51       55.81      1.80 o 
  -4   1   6       50.60       43.44      1.57 o 
  -3   1   6      432.80      447.74      3.18 o 
  -2   1   6      866.87      910.64      4.85 o 
  -1   1   6       98.96       98.24      1.39 o 
   0   1   6      222.28      205.68      2.38 o 
   1   1   6       60.97       59.29      1.33 o 
   2   1   6      541.63      550.15      4.19 o 
   3   1   6      110.03      113.32      1.62 o 
   4   1   6       12.57       10.38      1.72 o 
   5   1   6       14.96       20.33      3.09 o 
   6   1   6        4.57        3.23      3.34 o 
   7   1   6        3.49        0.22      5.85 o 
 -10   2   6        4.61        9.48      4.08 o 
  -9   2   6        1.58        0.07      2.85 o 
  -8   2   6        0.02        1.25      2.70 o 
  -7   2   6       70.75       64.67      2.88 o 
  -6   2   6      438.72      428.46      4.65 o 
  -5   2   6       14.02       12.76      1.52 o 
  -4   2   6       34.35       36.48      1.59 o 
  -3   2   6        9.13       11.53      1.18 o 
  -2   2   6       94.14      118.27      1.46 o 
  -1   2   6        1.25        0.90      0.72 o 
   0   2   6      152.27      155.95      1.94 o 
   1   2   6      131.35      126.44      1.72 o 
   2   2   6       68.50       70.40      1.42 o 
   3   2   6       24.34       27.94      1.10 o 
   4   2   6       46.13       47.13      1.97 o 
   5   2   6        5.24        4.23      2.68 o 
   6   2   6        0.09        2.55      3.26 o 
   7   2   6        1.19       -1.50      8.55 o 
 -10   3   6        4.60        4.74      3.70 o 
  -9   3   6        0.07        2.55      3.30 o 
  -8   3   6       56.63       59.86      3.46 o 
  -7   3   6       21.50       17.97      2.29 o 
  -6   3   6       19.34       23.15      2.10 o 
  -5   3   6       42.63       44.23      1.75 o 
  -4   3   6        5.03        7.35      1.37 o 
  -3   3   6      598.10      638.71      3.57 o 
  -2   3   6        2.14        4.34      0.79 o 
  -1   3   6        0.00        0.54      0.76 o 
   0   3   6        1.90        1.78      0.70 o 
   1   3   6       19.72       17.11      0.79 o 
   2   3   6        0.00        0.38      0.80 o 
   3   3   6       47.43       46.62      1.23 o 
   4   3   6        0.28       -0.42      1.71 o 
   5   3   6       13.49       14.33      3.15 o 
   6   3   6        9.90       11.17      3.46 o 
   7   3   6        1.09        5.43      8.58 o 
 -10   4   6        1.82        8.75      3.77 o 
  -9   4   6        1.13        1.27      3.33 o 
  -8   4   6        2.23        5.22      2.20 o 
  -7   4   6      185.73      178.31      3.67 o 
  -6   4   6      145.84      140.35      3.18 o 
  -5   4   6       65.50       61.79      1.98 o 
  -4   4   6       68.22       66.36      1.72 o 
  -3   4   6       14.88       12.13      1.11 o 
  -2   4   6       65.51       75.46      1.13 o 
  -1   4   6       32.28       36.96      0.71 o 
   0   4   6        0.03       -0.54      0.69 o 
   1   4   6       45.84       46.64      1.07 o 
   2   4   6      124.55      114.67      1.54 o 
   3   4   6       23.07       20.93      1.03 o 
   4   4   6       17.22       17.78      1.85 o 
   5   4   6        0.00        0.90      2.96 o 
   6   4   6        4.59        7.35      3.35 o 
 -10   5   6        0.02       -2.56      5.77 o 
  -9   5   6       20.50       21.37      3.66 o 
  -8   5   6        3.02        4.05      1.96 o 
  -7   5   6        1.21        0.18      1.93 o 
  -6   5   6       35.38       42.08      2.79 o 
  -5   5   6      575.20      589.75      6.95 o 
  -4   5   6       82.75       92.14      1.82 o 
  -3   5   6        1.16        0.55      0.91 o 
  -2   5   6        1.02        0.01      0.55 o 
  -1   5   6       17.92       21.76      0.81 o 
   0   5   6        1.55        0.99      1.22 o 
   1   5   6      102.85       90.77      1.49 o 
   2   5   6        1.85        1.38      0.81 o 
   3   5   6        2.56        1.67      0.76 o 
   4   5   6       12.43       12.88      1.99 o 
   5   5   6       40.00       35.96      3.08 o 
   6   5   6       16.65       15.53      4.67 o 
 -10   6   6        1.13       -0.79      5.59 o 
  -9   6   6        0.94        0.81      3.39 o 
  -8   6   6       26.01       26.34      2.59 o 
  -7   6   6       42.62       35.45      2.61 o 
  -6   6   6        0.04        1.20      1.97 o 
  -5   6   6      214.03      215.40      2.80 o 
  -4   6   6      213.18      216.38      2.45 o 
  -3   6   6        6.67        6.55      0.94 o 
  -2   6   6      107.11      100.61      1.47 o 
  -1   6   6      131.48      141.65      1.80 o 
   0   6   6      210.62      194.94      2.35 o 
   1   6   6       11.06        9.05      1.18 o 
   2   6   6        2.02        2.34      0.65 o 
   3   6   6        1.77        0.84      0.78 o 
   4   6   6       21.41       21.13      2.01 o 
   5   6   6        0.28        1.84      2.52 o 
   6   6   6        1.83        0.48      4.72 o 
 -10   7   6        2.59        2.18      5.61 o 
  -9   7   6       12.17       11.57      3.59 o 
  -8   7   6        1.81        3.23      3.01 o 
  -7   7   6        0.69        0.88      0.89 o 
  -6   7   6       12.96       14.44      1.27 o 
  -5   7   6       30.31       33.30      1.58 o 
  -4   7   6       54.98       53.19      1.62 o 
  -3   7   6       45.48       46.58      1.30 o 
  -2   7   6       53.75       49.11      1.32 o 
  -1   7   6      213.86      210.34      2.37 o 
   0   7   6       31.41       32.31      1.19 o 
   1   7   6        0.90        1.00      0.72 o 
   2   7   6       16.53       16.41      0.98 o 
   3   7   6        5.75        6.38      0.96 o 
   4   7   6        3.73        4.37      2.23 o 
   5   7   6        1.45        1.72      2.96 o 
   6   7   6        6.00        4.56      4.37 o 
 -10   8   6        1.20        1.03      8.41 o 
  -9   8   6        1.72        1.94      3.76 o 
  -8   8   6       17.24       17.19      3.27 o 
  -7   8   6        6.74        2.24      2.65 o 
  -6   8   6       50.89       53.82      3.17 o 
  -5   8   6       42.15       43.61      1.43 o 
  -4   8   6       82.52       77.99      1.83 o 
  -3   8   6      884.65      874.20      3.87 o 
  -2   8   6        9.23       10.49      1.07 o 
  -1   8   6       26.54       23.27      1.45 o 
   0   8   6       47.75       48.77      1.47 o 
   1   8   6       20.87       21.07      1.15 o 
   2   8   6       27.17       25.41      1.18 o 
   3   8   6       31.15       30.27      1.89 o 
   4   8   6        5.66        4.99      2.81 o 
   5   8   6        0.80        0.83      3.03 o 
   6   8   6        0.04       -2.25      4.65 o 
 -10   9   6        0.02        3.09      8.38 o 
  -9   9   6        0.03       -0.02      3.60 o 
  -8   9   6       17.97       20.44      3.35 o 
  -7   9   6        2.26        3.59      2.88 o 
  -6   9   6        6.67        5.83      2.59 o 
  -5   9   6      105.55      104.28      3.18 o 
  -4   9   6       25.12       24.10      1.84 o 
  -3   9   6       27.60       26.16      1.19 o 
  -2   9   6      200.78      206.68      2.33 o 
  -1   9   6      326.98      319.55      3.25 o 
   0   9   6       50.69       48.04      1.60 o 
   1   9   6       16.32       19.22      1.41 o 
   2   9   6        0.03       -0.02      0.96 o 
   3   9   6        2.98        2.39      1.65 o 
   4   9   6        7.22        6.01      2.86 o 
   5   9   6        4.45        2.49      3.13 o 
   6   9   6        0.01       -1.11      5.28 o 
 -10  10   6       10.53        9.96      9.02 o 
  -9  10   6        1.58        3.47      3.29 o 
  -8  10   6        0.33       -0.61      3.30 o 
  -7  10   6       29.86       24.86      3.10 o 
  -6  10   6       58.83       51.94      3.39 o 
  -5  10   6       14.24       17.49      2.30 o 
  -4  10   6       28.89       29.94      1.80 o 
  -3  10   6      327.85      326.11      3.12 o 
  -2  10   6       46.64       47.54      1.62 o 
  -1  10   6       53.86       54.26      2.10 o 
   0  10   6      111.75      107.60      2.23 o 
   1  10   6        0.12       -0.78      1.38 o 
   2  10   6       36.53       32.38      1.28 o 
   3  10   6       64.90       60.39      2.72 o 
   4  10   6        0.51        0.35      2.99 o 
   5  10   6        0.21       -2.70      3.17 o 
   6  10   6        0.34       -1.37      5.41 o 
  -9  11   6        0.69       -1.70      4.77 o 
  -8  11   6        4.10        2.86      3.60 o 
  -7  11   6       20.60       21.69      3.13 o 
  -6  11   6        0.75       -0.93      2.77 o 
  -5  11   6        1.69        0.92      2.15 o 
  -4  11   6       39.33       41.68      2.04 o 
  -3  11   6      548.96      555.74      3.74 o 
  -2  11   6       74.13       70.69      1.82 o 
  -1  11   6      100.30       94.13      2.58 o 
   0  11   6       20.16       24.44      2.03 o 
   1  11   6        7.48        6.67      1.52 o 
   2  11   6        0.05       -0.85      1.75 o 
   3  11   6       30.56       27.50      2.29 o 
   4  11   6        2.01        0.38      2.55 o 
   5  11   6        0.42        2.86      3.74 o 
   6  11   6        0.31        3.25      5.26 o 
  -9  12   6        1.54        2.62      7.79 o 
  -8  12   6        3.99        5.93      3.48 o 
  -7  12   6        5.25        7.79      3.04 o 
  -6  12   6        2.68        0.60      2.91 o 
  -5  12   6       22.50       17.94      2.65 o 
  -4  12   6       26.04       27.44      1.90 o 
  -3  12   6        5.30        6.98      1.31 o 
  -2  12   6      413.30      412.26      3.68 o 
  -1  12   6      110.67      104.47      2.85 o 
   0  12   6       18.02       18.32      2.32 o 
   1  12   6        4.85        6.10      1.93 o 
   2  12   6       18.03       18.19      2.27 o 
   3  12   6        2.80        2.31      2.11 o 
   4  12   6        0.00       -1.36      3.19 o 
   5  12   6        2.00        4.58      3.59 o 
  -9  13   6        0.50        4.20      7.58 o 
  -8  13   6        2.91        2.02      3.65 o 
  -7  13   6        1.54        2.89      3.08 o 
  -6  13   6        0.04        1.37      2.87 o 
  -5  13   6       15.43       13.41      2.76 o 
  -4  13   6      101.30       98.60      2.67 o 
  -3  13   6       52.66       54.03      1.91 o 
  -2  13   6       30.87       31.95      1.38 o 
  -1  13   6      195.33      193.43      3.61 o 
   0  13   6       14.89       17.98      2.43 o 
   1  13   6       28.41       27.17      2.36 o 
   2  13   6        2.87        2.80      2.44 o 
   3  13   6       33.78       32.94      2.76 o 
   4  13   6        4.78        5.51      3.21 o 
   5  13   6        1.06        2.30      7.37 o 
  -9  14   6        4.97        1.52      8.42 o 
  -8  14   6        3.98        4.65      3.66 o 
  -7  14   6        0.01       -0.67      3.25 o 
  -6  14   6        4.60        6.76      2.92 o 
  -5  14   6        6.18        5.34      2.73 o 
  -4  14   6        8.13        7.66      2.26 o 
  -3  14   6       23.91       28.37      3.22 o 
  -2  14   6        0.00       -0.55      1.40 o 
  -1  14   6        6.62        6.04      2.05 o 
   0  14   6       44.51       41.73      2.94 o 
   1  14   6        0.17        0.56      2.48 o 
   2  14   6      104.48      105.54      3.73 o 
   3  14   6        1.45        0.69      2.90 o 
   4  14   6        4.56        1.10      3.44 o 
   5  14   6        3.58       13.37      7.36 o 
  -9  15   6       14.65       17.85      8.20 o 
  -8  15   6        0.97        3.26      5.81 o 
  -7  15   6        0.07       -1.22      3.25 o 
  -6  15   6       12.06       16.82      3.24 o 
  -5  15   6        0.27        0.92      2.68 o 
  -4  15   6       11.96       10.45      2.45 o 
  -3  15   6        0.00        0.35      2.87 o 
  -2  15   6        0.77        0.82      2.75 o 
  -1  15   6       14.10       14.52      3.01 o 
   0  15   6       77.26       79.75      4.15 o 
   1  15   6        0.10        0.10      2.63 o 
   2  15   6        3.48        2.94      2.68 o 
   3  15   6        0.20        1.41      3.00 o 
   4  15   6        9.76       14.31      4.32 o 
   5  15   6        0.03       -6.11      7.88 o 
  -8  16   6        0.88       11.17      7.08 o 
  -7  16   6        0.00        0.49      3.77 o 
  -6  16   6        0.29       -0.01      3.28 o 
  -5  16   6        0.30        1.20      2.84 o 
  -4  16   6        9.81       10.90      3.37 o 
  -3  16   6       46.42       46.09      3.62 o 
  -2  16   6       26.05       22.52      3.28 o 
  -1  16   6       19.17       22.87      3.24 o 
   0  16   6      125.49      127.52      4.96 o 
   1  16   6        1.01        2.53      2.81 o 
   2  16   6        0.19       -1.67      2.95 o 
   3  16   6       28.28       32.12      4.31 o 
   4  16   6        0.57        1.09      4.36 o 
  -7  17   6        0.02       -2.09      8.88 o 
  -6  17   6        3.47        6.31      4.02 o 
  -5  17   6        1.47        2.83      3.88 o 
  -4  17   6        2.58        3.62      3.32 o 
  -3  17   6        9.05       12.01      3.76 o 
  -2  17   6        1.57        3.90      3.11 o 
  -1  17   6        4.71        5.73      3.10 o 
   0  17   6        2.12        1.85      3.42 o 
   1  17   6        3.41        4.57      3.05 o 
   2  17   6        9.88       13.46      3.77 o 
   3  17   6       13.40       10.10      4.69 o 
   4  17   6       11.52       18.57      5.93 o 
  -6  18   6        6.27        6.33      4.19 o 
  -5  18   6        1.19        2.33      3.69 o 
  -4  18   6        9.90        9.11      3.64 o 
  -3  18   6        6.30        9.16      3.79 o 
  -2  18   6        0.08        2.33      3.12 o 
  -1  18   6       50.54       46.82      3.77 o 
   0  18   6       19.31       16.40      3.65 o 
   1  18   6       28.10       35.05      4.84 o 
   2  18   6        5.62        6.01      3.73 o 
   3  18   6        2.92        1.26      4.42 o 
  -6  19   6       11.60        8.81      8.83 o 
  -5  19   6       16.82       19.65      3.77 o 
  -4  19   6        0.61        2.75      3.58 o 
  -3  19   6        0.87        3.55      3.46 o 
  -2  19   6        2.32        5.78      3.28 o 
  -1  19   6        0.11        2.37      3.33 o 
   0  19   6        5.10        2.52      3.74 o 
   1  19   6        1.04        1.19      4.30 o 
   2  19   6        5.66        6.50      5.73 o 
   3  19   6       11.23       10.05      6.01 o 
  -5  20   6        1.01       -8.23      8.23 o 
  -4  20   6        3.77        5.81      4.18 o 
  -3  20   6        1.49        0.79      3.69 o 
  -2  20   6        1.83        1.68      3.36 o 
  -1  20   6        0.76        1.47      3.40 o 
   0  20   6        2.39        3.56      3.87 o 
   1  20   6        3.09        1.64      7.74 o 
   2  20   6        0.01       -3.48      7.50 o 
  -5  21   6       10.31       14.30      9.06 o 
  -3  21   6        1.38        1.03      4.17 o 
  -2  21   6        3.55        2.39      3.64 o 
  -1  21   6        0.52       -2.94      3.86 o 
   0  21   6        1.87        2.20      4.61 o 
   1  21   6        0.09        8.76      8.31 o 
   2  21   6        0.55       -0.95      8.16 o 
  -4  22   6        0.57       -3.59      8.41 o 
  -3  22   6        1.37        3.36      7.92 o 
  -2  22   6        4.62        3.21      4.91 o 
  -1  22   6        0.02        4.30      3.94 o 
   0  22   6        0.48       -0.79      5.76 o 
  -3  23   6        1.98        4.40      8.66 o 
  -2  23   6        1.53        8.59      8.78 o 
  -1  23   6        0.49       -2.97      8.50 o 
 -10   1   7       12.69       12.17      4.24 o 
  -9   1   7       22.91       26.49      2.82 o 
  -8   1   7        0.55       -0.26      2.14 o 
  -7   1   7       22.48       24.38      2.38 o 
  -6   1   7       16.40       14.88      2.09 o 
  -5   1   7       20.17       22.38      1.71 o 
  -4   1   7       35.28       30.42      1.53 o 
  -3   1   7        4.60        6.72      1.16 o 
  -2   1   7        1.14        1.37      0.73 o 
  -1   1   7        1.47        0.69      1.19 o 
   0   1   7        0.22        0.72      1.24 o 
   1   1   7      321.28      308.28      2.90 o 
   2   1   7        1.36        2.87      1.50 o 
   3   1   7       80.20       73.97      2.67 o 
   4   1   7        4.99        4.61      2.07 o 
   5   1   7        0.00       -0.83      2.84 o 
   6   1   7        0.16        9.25      8.03 o 
 -10   2   7        0.17       -1.58      4.17 o 
  -9   2   7        0.01        1.09      2.51 o 
  -8   2   7       17.96       18.62      2.60 o 
  -7   2   7       97.64      102.10      2.89 o 
  -6   2   7      292.73      305.42      4.22 o 
  -5   2   7       19.60       22.70      1.82 o 
  -4   2   7       16.30       14.64      1.42 o 
  -3   2   7       31.92       36.25      1.32 o 
  -2   2   7       72.47       65.82      1.15 o 
  -1   2   7       82.85       90.55      1.37 o 
   0   2   7       25.65       23.64      1.35 o 
   1   2   7       56.48       61.97      1.55 o 
   2   2   7       26.17       24.95      1.70 o 
   3   2   7      134.63      132.57      3.11 o 
   4   2   7        1.03        0.41      2.04 o 
   5   2   7       25.71       25.69      3.62 o 
   6   2   7        0.18        5.58      8.46 o 
 -10   3   7       27.14       34.77      7.37 o 
  -9   3   7        7.79        7.70      3.66 o 
  -8   3   7       58.61       58.97      3.07 o 
  -7   3   7        6.29        5.66      2.10 o 
  -6   3   7       91.97       93.00      2.85 o 
  -5   3   7       50.39       48.55      2.10 o 
  -4   3   7       46.64       42.60      1.72 o 
  -3   3   7        3.25        2.61      1.02 o 
  -2   3   7       23.72       23.99      0.91 o 
  -1   3   7        4.78        8.11      0.85 o 
   0   3   7       11.91       11.43      0.68 o 
   1   3   7      147.32      145.09      1.99 o 
   2   3   7        0.84        0.42      0.61 o 
   3   3   7       20.51       18.37      2.10 o 
   4   3   7       40.23       40.15      2.94 o 
   5   3   7        0.12        0.00      3.90 o 
   6   3   7        3.12        5.16      8.14 o 
 -10   4   7        0.61        3.69      7.92 o 
  -9   4   7        0.62       -2.22      3.88 o 
  -8   4   7       14.46       14.71      2.42 o 
  -7   4   7        0.22        0.82      2.21 o 
  -6   4   7      239.25      223.97      4.21 o 
  -5   4   7      612.69      632.85      4.64 o 
  -4   4   7       99.31       94.82      2.05 o 
  -3   4   7        8.58        6.84      1.08 o 
  -2   4   7       37.82       33.59      0.94 o 
  -1   4   7       61.77       61.59      1.24 o 
   0   4   7      118.23      116.89      1.54 o 
   1   4   7      349.57      335.09      2.64 o 
   2   4   7        0.90        1.03      0.86 o 
   3   4   7       19.60       21.72      2.00 o 
   4   4   7       10.10       11.20      2.61 o 
   5   4   7        8.05        9.15      3.94 o 
   6   4   7        3.32       -0.33      8.44 o 
 -10   5   7       20.03       31.50      8.63 o 
  -9   5   7        0.31       -0.88      3.45 o 
  -8   5   7       45.26       35.53      2.99 o 
  -7   5   7        4.16        2.04      2.62 o 
  -6   5   7        2.59        3.14      2.28 o 
  -5   5   7        0.04       -0.47      1.66 o 
  -4   5   7       32.58       27.38      1.48 o 
  -3   5   7       11.26       10.69      1.00 o 
  -2   5   7       88.59       84.14      1.12 o 
  -1   5   7       26.55       23.30      1.22 o 
   0   5   7      424.83      462.08      3.97 o 
   1   5   7      127.61      129.50      2.03 o 
   2   5   7        2.12        2.61      0.80 o 
   3   5   7        0.02        0.45      2.03 o 
   4   5   7       23.41       22.30      3.41 o 
   5   5   7        1.94        1.05      3.77 o 
   6   5   7        1.16        1.53      7.92 o 
 -10   6   7        5.30       -4.07      8.87 o 
  -9   6   7        0.06        2.25      3.47 o 
  -8   6   7        0.04        0.79      2.51 o 
  -7   6   7        4.49        4.88      2.36 o 
  -6   6   7      121.91      120.53      2.74 o 
  -5   6   7      608.67      606.32      4.37 o 
  -4   6   7        1.01        2.57      1.32 o 
  -3   6   7      195.68      190.30      2.00 o 
  -2   6   7       11.80       10.91      1.07 o 
  -1   6   7      184.71      179.93      2.40 o 
   0   6   7      171.01      171.41      2.86 o 
   1   6   7       23.49       23.90      1.44 o 
   2   6   7        0.41       -1.09      1.40 o 
   3   6   7        4.14        5.05      2.45 o 
   4   6   7        0.07        0.81      3.17 o 
   5   6   7        0.48        4.11      4.60 o 
 -10   7   7       11.24       17.65      9.13 o 
  -9   7   7        1.21        0.74      3.46 o 
  -8   7   7        8.53       10.43      3.12 o 
  -7   7   7        0.49        0.23      2.36 o 
  -6   7   7       15.32       14.43      1.60 o 
  -5   7   7        0.79        0.97      1.52 o 
  -4   7   7      734.57      752.95      4.34 o 
  -3   7   7      140.45      145.16      1.80 o 
  -2   7   7       41.15       41.24      1.41 o 
  -1   7   7      226.52      234.35      2.34 o 
   0   7   7      164.15      167.87      2.89 o 
   1   7   7        1.94        1.68      1.35 o 
   2   7   7        0.69        1.94      1.86 o 
   3   7   7       11.71       10.75      2.71 o 
   4   7   7       21.88       26.57      3.68 o 
   5   7   7        2.41       -0.26      3.91 o 
 -10   8   7        1.08        5.43      8.27 o 
  -9   8   7        1.29        2.87      3.59 o 
  -8   8   7       11.02       10.93      3.29 o 
  -7   8   7        0.17       -0.93      2.79 o 
  -6   8   7        0.02        0.37      1.11 o 
  -5   8   7       94.16       91.29      2.26 o 
  -4   8   7      190.36      192.81      2.68 o 
  -3   8   7      216.85      212.85      2.50 o 
  -2   8   7        7.47       10.17      1.08 o 
  -1   8   7       17.83       18.57      1.39 o 
   0   8   7      127.55      127.02      2.56 o 
   1   8   7        5.93        5.60      1.46 o 
   2   8   7        0.40        0.43      2.14 o 
   3   8   7        1.08        0.20      2.74 o 
   4   8   7       10.78       10.57      3.47 o 
   5   8   7        0.62        3.80      3.79 o 
 -10   9   7        0.16       -8.85      8.85 o 
  -9   9   7        8.85        5.25      3.55 o 
  -8   9   7        0.29        0.25      3.16 o 
  -7   9   7        0.16       -1.06      2.84 o 
  -6   9   7       12.53       11.74      2.57 o 
  -5   9   7       43.39       39.14      1.68 o 
  -4   9   7       28.86       34.05      1.65 o 
  -3   9   7        2.80        3.13      1.21 o 
  -2   9   7      238.08      222.55      2.87 o 
  -1   9   7       24.80       27.74      1.62 o 
   0   9   7       40.56       41.69      1.45 o 
   1   9   7        5.14        4.86      0.82 o 
   2   9   7        1.05        1.96      2.28 o 
   3   9   7        2.81        3.92      2.77 o 
   4   9   7       16.16       16.19      3.53 o 
   5   9   7        3.04        4.82      3.94 o 
 -10  10   7        1.56        3.78      8.25 o 
  -9  10   7        4.90        2.40      4.86 o 
  -8  10   7       12.19       16.58      3.59 o 
  -7  10   7        0.32       -1.08      2.85 o 
  -6  10   7        4.58        3.97      2.50 o 
  -5  10   7       32.18       28.36      2.30 o 
  -4  10   7       21.67       20.60      1.74 o 
  -3  10   7       10.16       11.23      1.38 o 
  -2  10   7        0.09        1.05      1.65 o 
  -1  10   7       11.88       10.06      1.60 o 
   0  10   7       40.38       38.38      1.80 o 
   1  10   7        6.79        5.58      1.49 o 
   2  10   7        0.11       -0.12      2.28 o 
   3  10   7        2.56        2.67      2.77 o 
   4  10   7        0.00        0.61      3.41 o 
   5  10   7        0.43        3.45      5.96 o 
 -10  11   7        0.00       -5.21      8.64 o 
  -9  11   7        0.00       -2.23      5.68 o 
  -8  11   7       14.43       19.55      3.77 o 
  -7  11   7        1.42        0.50      2.86 o 
  -6  11   7       11.27       11.43      2.76 o 
  -5  11   7        4.18        1.95      2.21 o 
  -4  11   7      149.19      148.74      2.92 o 
  -3  11   7       87.89       93.45      2.18 o 
  -2  11   7        8.43       11.57      2.10 o 
  -1  11   7       35.67       36.29      2.19 o 
   0  11   7        0.15        0.45      1.59 o 
   1  11   7        9.00       13.46      2.01 o 
   2  11   7       16.10       17.70      2.91 o 
   3  11   7        1.99        4.24      2.79 o 
   4  11   7        1.03        4.16      3.39 o 
   5  11   7        3.00        4.24      7.00 o 
  -9  12   7        7.71        7.52      7.66 o 
  -8  12   7        6.05        9.41      3.44 o 
  -7  12   7       16.85       19.46      3.27 o 
  -6  12   7        3.88        2.73      2.69 o 
  -5  12   7        8.41        7.40      2.32 o 
  -4  12   7        0.16        0.54      1.76 o 
  -3  12   7       20.91       24.12      2.22 o 
  -2  12   7       41.72       38.68      2.30 o 
  -1  12   7        3.72        2.93      2.16 o 
   0  12   7        0.02       -0.10      2.22 o 
   1  12   7        4.70        4.05      2.09 o 
   2  12   7        3.91        4.08      2.91 o 
   3  12   7        3.67        3.09      3.04 o 
   4  12   7        0.16        0.54      3.62 o 
  -9  13   7        2.27       10.34      7.39 o 
  -8  13   7        1.76        3.19      4.24 o 
  -7  13   7        5.95        8.82      3.30 o 
  -6  13   7       20.41       21.69      2.97 o 
  -5  13   7        8.00        7.12      2.41 o 
  -4  13   7        0.48        0.85      1.79 o 
  -3  13   7        1.66       -0.09      2.85 o 
  -2  13   7       33.20       36.26      2.76 o 
  -1  13   7       24.30       22.49      2.98 o 
   0  13   7       14.44       15.19      2.57 o 
   1  13   7        4.98        4.66      2.95 o 
   2  13   7        0.34        2.05      2.93 o 
   3  13   7        0.86       -1.11      3.69 o 
   4  13   7        0.08       -0.77      5.77 o 
  -8  14   7        3.26       -1.27      8.44 o 
  -7  14   7        0.10        0.51      4.07 o 
  -6  14   7       19.81       19.70      3.62 o 
  -5  14   7       22.27       26.49      3.51 o 
  -4  14   7        0.42       -1.16      3.05 o 
  -3  14   7        1.59        0.90      2.67 o 
  -2  14   7        0.85       -1.04      2.70 o 
  -1  14   7       66.37       64.57      3.80 o 
   0  14   7       26.21       29.62      2.93 o 
   1  14   7        2.08        2.71      2.99 o 
   2  14   7        0.18       -1.28      3.24 o 
   3  14   7        3.69        1.44      4.55 o 
   4  14   7        4.62        7.86      7.81 o 
  -7  15   7        6.01        7.51      4.09 o 
  -6  15   7        0.53       -1.30      3.38 o 
  -5  15   7        2.01        3.11      3.38 o 
  -4  15   7        0.92        0.04      3.18 o 
  -3  15   7       14.40       15.52      3.46 o 
  -2  15   7        1.35        1.34      2.86 o 
  -1  15   7       27.96       32.81      3.55 o 
   0  15   7       64.73       67.14      3.69 o 
   1  15   7       30.87       32.58      3.73 o 
   2  15   7       13.78       17.18      3.93 o 
   3  15   7        9.49        9.88      4.86 o 
  -7  16   7        2.29       10.04      6.30 o 
  -6  16   7       17.84       24.43      4.03 o 
  -5  16   7        6.41        2.99      3.34 o 
  -4  16   7        0.05       -2.76      3.14 o 
  -3  16   7       13.64       13.15      3.65 o 
  -2  16   7        7.00        4.55      3.09 o 
  -1  16   7       15.10       15.01      3.42 o 
   0  16   7        8.18        6.49      3.19 o 
   1  16   7        0.04        0.61      3.53 o 
   2  16   7        0.27        2.81      3.78 o 
   3  16   7        2.02        5.39      5.82 o 
  -7  17   7        2.29       13.17      8.98 o 
  -6  17   7        6.06        8.90      4.11 o 
  -5  17   7       32.31       35.19      4.15 o 
  -4  17   7       15.07       13.36      3.49 o 
  -3  17   7        7.41        6.93      3.23 o 
  -2  17   7        1.97        3.08      2.99 o 
  -1  17   7        6.07        6.54      3.25 o 
   0  17   7       30.33       27.81      4.90 o 
   1  17   7       10.97        6.71      3.54 o 
   2  17   7        0.00        2.86      5.41 o 
  -6  18   7        7.87       11.97      8.91 o 
  -5  18   7       26.52       36.33      4.35 o 
  -4  18   7        8.03       10.67      3.69 o 
  -3  18   7        2.60        1.25      3.40 o 
  -2  18   7        0.50       -0.58      3.16 o 
  -1  18   7        7.95        6.46      3.61 o 
   0  18   7        2.36        2.26      4.46 o 
   1  18   7       19.25       20.92      5.49 o 
   2  18   7        0.01       -2.17      8.47 o 
  -6  19   7        0.50        4.02      7.66 o 
  -5  19   7        1.00        3.98      6.13 o 
  -4  19   7        6.48        7.26      4.37 o 
  -3  19   7        2.55        4.49      3.42 o 
  -2  19   7        1.41        3.01      3.46 o 
  -1  19   7       10.49        9.28      3.79 o 
   0  19   7       10.35       18.82      5.52 o 
   1  19   7        7.50       11.42      5.69 o 
  -5  20   7        8.83        6.63      8.14 o 
  -4  20   7        3.98       -2.24      8.81 o 
  -3  20   7        3.58        5.57      4.72 o 
  -2  20   7        1.57        1.42      3.81 o 
  -1  20   7        2.75        2.39      5.44 o 
   0  20   7        1.74        0.34      5.29 o 
   1  20   7        4.66       13.79      8.61 o 
  -5  21   7        0.02       -3.07      9.01 o 
  -4  21   7        0.97       -4.24      8.56 o 
  -3  21   7        0.23       10.93      8.12 o 
  -2  21   7        1.72        1.80      4.63 o 
  -1  21   7        1.58        5.58      5.56 o 
   0  21   7        0.44       -5.63      6.23 o 
  -4  22   7        4.73       12.49      9.03 o 
  -3  22   7        9.56       18.56      8.91 o 
  -1  22   7        0.67        0.00      8.18 o 
 -10   0   8        4.20       -0.27      8.30 o 
  -9   0   8        2.61        3.54      3.32 o 
  -8   0   8       46.81       42.11      3.79 o 
  -7   0   8        1.56        3.71      3.17 o 
  -6   0   8      348.91      359.14      6.44 o 
  -5   0   8      183.25      177.50      4.64 o 
  -4   0   8        6.12        5.99      2.02 o 
  -3   0   8      100.66       81.81      2.28 o 
  -2   0   8       61.61       51.59      1.87 o 
  -1   0   8      280.74      271.44      4.72 o 
   0   0   8       15.17       14.47      2.24 o 
   1   0   8       94.59       83.16      3.13 o 
   2   0   8      382.69      390.96      7.81 o 
   3   0   8       18.92       15.75      3.03 o 
   4   0   8        4.37        8.41      5.39 o 
 -10   1   8       11.70       20.27      6.06 o 
  -9   1   8       39.00       45.60      2.94 o 
  -8   1   8        1.32        1.57      2.15 o 
  -7   1   8      206.80      207.55      3.87 o 
  -6   1   8       24.27       26.16      2.55 o 
  -5   1   8        1.30        1.93      1.84 o 
  -4   1   8       84.71       79.74      2.14 o 
  -3   1   8      156.87      155.10      1.95 o 
  -2   1   8       54.05       41.17      0.90 o 
  -1   1   8       56.99       56.81      2.01 o 
   0   1   8       23.35       21.94      1.45 o 
   1   1   8       72.77       70.01      1.59 o 
   2   1   8      147.63      139.39      3.90 o 
   3   1   8       28.63       29.19      2.32 o 
   4   1   8        0.30        0.25      3.35 o 
 -10   2   8        0.00        0.86      6.01 o 
  -9   2   8        5.07        6.23      2.85 o 
  -8   2   8       98.04       96.76      3.40 o 
  -7   2   8        9.17       11.76      2.23 o 
  -6   2   8       23.12       24.23      2.51 o 
  -5   2   8       75.71       74.15      2.41 o 
  -4   2   8       13.25       13.52      1.55 o 
  -3   2   8        1.25        1.21      1.02 o 
  -2   2   8        3.04        3.67      0.62 o 
  -1   2   8      108.62       96.11      2.29 o 
   0   2   8       27.85       29.52      1.52 o 
   1   2   8       13.82       12.49      1.23 o 
   2   2   8      193.14      192.93      4.15 o 
   3   2   8       15.25       13.66      2.77 o 
   4   2   8        8.01        7.73      2.94 o 
 -10   3   8       27.93       33.53      6.10 o 
  -9   3   8       14.79       19.53      3.62 o 
  -8   3   8       45.44       43.90      2.88 o 
  -7   3   8        0.29        0.50      2.32 o 
  -6   3   8      287.76      284.01      4.45 o 
  -5   3   8       10.54       11.71      1.89 o 
  -4   3   8       76.67       75.97      2.00 o 
  -3   3   8        3.35        3.06      1.00 o 
  -2   3   8      113.29      108.44      1.76 o 
  -1   3   8       70.35       61.84      1.19 o 
   0   3   8        5.45        6.29      1.26 o 
   1   3   8      113.35      105.98      2.30 o 
   2   3   8        3.81        0.71      2.16 o 
   3   3   8       21.87       28.79      3.09 o 
   4   3   8        0.82        1.88      2.93 o 
 -10   4   8        0.07       -3.38      7.86 o 
  -9   4   8       31.71       33.11      3.84 o 
  -8   4   8        7.96       11.41      2.78 o 
  -7   4   8        6.67        5.91      2.55 o 
  -6   4   8       16.00       15.21      2.33 o 
  -5   4   8      159.54      175.16      2.80 o 
  -4   4   8       58.35       65.56      1.95 o 
  -3   4   8        1.09        2.57      1.00 o 
  -2   4   8       21.11       20.86      0.85 o 
  -1   4   8        2.97        2.85      0.79 o 
   0   4   8       85.50       75.67      1.79 o 
   1   4   8       66.75       61.71      2.78 o 
   2   4   8        6.00        6.80      2.72 o 
   3   4   8        3.54        4.26      2.78 o 
   4   4   8        1.20        2.33      3.16 o 
   5   4   8        0.12        5.03      7.77 o 
 -10   5   8        7.55       13.44      7.83 o 
  -9   5   8        0.19       -1.24      3.13 o 
  -8   5   8        0.91        0.32      2.50 o 
  -7   5   8        3.76        3.56      2.36 o 
  -6   5   8        6.14        5.56      2.03 o 
  -5   5   8      236.25      233.49      3.28 o 
  -4   5   8        8.22        6.77      1.28 o 
  -3   5   8        0.01        0.87      0.85 o 
  -2   5   8        2.21        2.08      0.82 o 
  -1   5   8      224.36      222.17      3.44 o 
   0   5   8       61.35       56.63      2.07 o 
   1   5   8       13.71       14.24      1.91 o 
   2   5   8        0.10        0.43      2.52 o 
   3   5   8        2.48        2.74      2.92 o 
   4   5   8        0.16        2.86      3.30 o 
   5   5   8        0.52       -0.62      8.01 o 
 -10   6   8       12.84       22.87      8.68 o 
  -9   6   8        9.60        6.50      3.41 o 
  -8   6   8        0.28       -1.37      2.40 o 
  -7   6   8        7.40        5.52      2.28 o 
  -6   6   8        0.56        0.85      1.79 o 
  -5   6   8      171.22      167.11      2.77 o 
  -4   6   8       86.85       89.67      1.98 o 
  -3   6   8       18.55       17.82      0.96 o 
  -2   6   8        2.58        2.96      0.97 o 
  -1   6   8        0.00        0.03      1.58 o 
   0   6   8        0.61        0.32      1.62 o 
   1   6   8       26.72       26.17      2.31 o 
   2   6   8        0.24       -0.19      2.71 o 
   3   6   8        1.08       -0.51      2.84 o 
   4   6   8        2.58        3.47      4.02 o 
   5   6   8        5.40        6.73      5.53 o 
 -10   7   8        0.02       -6.28      8.55 o 
  -9   7   8        0.05       -3.44      3.44 o 
  -8   7   8        6.58        6.94      3.00 o 
  -7   7   8        0.04        1.19      2.29 o 
  -6   7   8        0.89        1.07      1.77 o 
  -5   7   8        5.47        6.40      1.61 o 
  -4   7   8        1.81        0.87      1.30 o 
  -3   7   8      104.28      103.39      2.08 o 
  -2   7   8       33.81       30.09      1.47 o 
  -1   7   8        0.72       -0.02      1.76 o 
   0   7   8        2.58        3.11      1.72 o 
   1   7   8        4.05        3.30      2.10 o 
   2   7   8        0.04       -0.13      2.59 o 
   3   7   8       12.23       17.76      3.57 o 
   4   7   8        4.19        5.78      4.09 o 
   5   7   8        0.62       -0.26      6.19 o 
 -10   8   8        3.59       21.91      7.70 o 
  -9   8   8       17.26       20.67      4.80 o 
  -8   8   8        0.63        1.67      3.00 o 
  -7   8   8       15.34       14.87      2.82 o 
  -6   8   8        0.04       -0.02      2.52 o 
  -5   8   8       14.88       18.63      1.81 o 
  -4   8   8       70.34       65.89      1.84 o 
  -3   8   8       23.57       23.18      1.75 o 
  -2   8   8       22.96       21.06      1.51 o 
  -1   8   8      202.80      202.32      4.25 o 
   0   8   8       35.75       38.33      2.19 o 
   1   8   8       46.25       41.94      2.80 o 
   2   8   8       12.61       18.07      2.91 o 
   3   8   8        2.19        4.53      2.94 o 
   4   8   8       14.81       16.42      4.77 o 
   5   8   8        1.29        4.94      8.69 o 
 -10   9   8        0.13        0.66      8.27 o 
  -9   9   8        0.25        2.34      4.56 o 
  -8   9   8       14.17       14.70      3.27 o 
  -7   9   8        1.80        1.69      2.64 o 
  -6   9   8       18.19       20.52      2.65 o 
  -5   9   8       15.98       16.11      1.83 o 
  -4   9   8       44.43       49.28      1.66 o 
  -3   9   8      325.97      321.29      4.48 o 
  -2   9   8      110.90      116.66      2.36 o 
  -1   9   8      208.15      206.19      5.80 o 
   0   9   8       29.00       25.69      2.45 o 
   1   9   8        4.17        6.49      3.25 o 
   2   9   8        0.09        0.45      3.64 o 
   3   9   8        3.26        0.79      3.15 o 
   4   9   8        3.88        1.03      4.79 o 
  -9  10   8       11.74       17.28      5.80 o 
  -8  10   8        9.98        9.09      3.17 o 
  -7  10   8        3.61        2.68      2.75 o 
  -6  10   8        4.89        1.12      2.50 o 
  -5  10   8        4.29        3.47      2.15 o 
  -4  10   8       64.67       65.01      2.79 o 
  -3  10   8       56.36       53.64      2.41 o 
  -2  10   8      150.10      153.39      3.16 o 
  -1  10   8        0.25        0.63      1.78 o 
   0  10   8        0.18        0.98      2.55 o 
   1  10   8       55.42       57.50      5.19 o 
   2  10   8       16.34       18.08      3.88 o 
   3  10   8        1.06        1.02      3.35 o 
   4  10   8        1.73        3.26      4.62 o 
  -8  11   8       25.92       26.91      4.18 o 
  -7  11   8        5.73        4.12      2.85 o 
  -6  11   8       18.28       22.93      3.53 o 
  -5  11   8       20.87       23.22      3.24 o 
  -4  11   8      113.21      112.75      4.23 o 
  -3  11   8      203.55      212.79      4.84 o 
  -2  11   8        5.12        6.64      2.68 o 
  -1  11   8       20.81       19.60      2.33 o 
   0  11   8        3.30        0.04      2.65 o 
   1  11   8       35.34       37.23      4.84 o 
   2  11   8        3.77        5.37      3.74 o 
   3  11   8        0.70        1.77      3.25 o 
   4  11   8        2.89       -9.46      9.46 o 
  -8  12   8        0.53       -0.48      4.80 o 
  -7  12   8        8.21       15.13      3.78 o 
  -6  12   8       10.94        6.40      3.28 o 
  -5  12   8       64.96       64.13      3.88 o 
  -4  12   8      172.51      173.34      5.02 o 
  -3  12   8       22.66       25.07      3.10 o 
  -2  12   8        4.22        3.42      2.72 o 
  -1  12   8        9.40        8.90      3.03 o 
   0  12   8        3.41        3.43      2.87 o 
   1  12   8        0.59        0.35      4.50 o 
   2  12   8        7.32        7.11      4.50 o 
   3  12   8        0.00        2.81      4.24 o 
  -8  13   8        0.00       -5.18      8.84 o 
  -7  13   8       16.77       23.66      3.90 o 
  -6  13   8       56.22       69.90      4.30 o 
  -5  13   8        9.59       12.61      3.42 o 
  -4  13   8       34.89       42.23      3.66 o 
  -3  13   8       77.12       86.35      4.80 o 
  -2  13   8       24.15       25.03      3.15 o 
  -1  13   8        0.75        1.96      3.08 o 
   0  13   8        1.18        1.56      3.01 o 
   1  13   8        4.86        7.73      4.54 o 
   2  13   8        5.52        7.41      4.53 o 
   3  13   8        0.13        6.59      8.84 o 
  -8  14   8        1.16        7.98      8.69 o 
  -7  14   8        8.49       10.67      6.21 o 
  -6  14   8       28.51       37.47      4.01 o 
  -5  14   8       11.98       13.66      3.42 o 
  -4  14   8       71.72       70.73      4.16 o 
  -3  14   8        0.03        1.03      3.39 o 
  -2  14   8        0.39        0.02      3.17 o 
  -1  14   8        1.44        1.23      3.21 o 
   0  14   8        6.27        5.78      3.21 o 
   1  14   8        5.37        7.04      4.48 o 
   2  14   8        3.62        3.78      4.53 o 
  -7  15   8        1.60        5.27      5.71 o 
  -6  15   8        9.64       11.83      3.89 o 
  -5  15   8        6.06        8.20      3.42 o 
  -4  15   8       45.45       43.39      3.76 o 
  -3  15   8        1.84        1.96      3.08 o 
  -2  15   8       18.57       24.41      3.40 o 
  -1  15   8       23.52       25.63      3.93 o 
   0  15   8        7.17        8.14      3.47 o 
   1  15   8        0.12       -3.03      4.78 o 
   2  15   8        3.54        3.66      6.98 o 
  -7  16   8        7.10       -2.17      8.87 o 
  -6  16   8        0.03       -1.42      5.62 o 
  -5  16   8        1.42        3.65      3.35 o 
  -4  16   8        0.03       -3.36      3.36 o 
  -3  16   8        0.81       -2.05      3.16 o 
  -2  16   8        0.85        1.89      4.17 o 
  -1  16   8       10.01        8.81      4.37 o 
   0  16   8        2.06        2.55      3.47 o 
   1  16   8        6.91        7.13      5.73 o 
  -7  17   8        0.18       -2.02      9.95 o 
  -6  17   8        1.45        5.59      6.10 o 
  -5  17   8        3.75       12.28      4.80 o 
  -4  17   8        0.65        1.44      4.27 o 
  -3  17   8        1.38        2.23      3.31 o 
  -2  17   8        1.11       -1.37      4.31 o 
  -1  17   8        3.21        7.09      4.23 o 
   0  17   8       66.68       64.69      5.44 o 
   1  17   8       12.72       12.25      8.32 o 
  -6  18   8        8.04       -0.11      8.34 o 
  -5  18   8        0.00       -4.00      6.06 o 
  -4  18   8        3.00        8.26      5.54 o 
  -3  18   8        0.01        2.92      5.38 o 
  -2  18   8        0.87        2.22      5.21 o 
  -1  18   8        3.90        2.40      5.50 o 
   0  18   8        0.39       -0.08      8.36 o 
   1  18   8        0.25        3.48      7.89 o 
  -4  19   8       18.84       26.60      6.46 o 
  -3  19   8        0.50        0.11      5.42 o 
  -2  19   8        0.06        1.35      5.35 o 
  -1  19   8        0.37       -2.44      5.40 o 
   0  19   8        4.51        7.18      8.00 o 
  -3  20   8        8.09       16.76      9.47 o 
  -2  20   8        1.42        6.82      5.79 o 
  -1  20   8        0.00       -6.03      6.03 o 
 -10   1   9        0.00       -8.51      8.51 o 
  -9   1   9        3.75        6.52      2.59 o 
  -8   1   9        3.50        4.61      2.16 o 
  -7   1   9       85.57       87.01      3.42 o 
  -6   1   9      114.79      118.07      3.79 o 
  -5   1   9       32.79       32.36      2.13 o 
  -4   1   9       27.94       32.65      1.70 o 
  -3   1   9       45.52       49.25      1.30 o 
  -2   1   9       12.67       12.45      1.62 o 
  -1   1   9        4.04        3.39      1.84 o 
   0   1   9        0.66       -0.60      1.56 o 
   1   1   9        0.04       -1.61      2.11 o 
   2   1   9        6.53        5.85      2.78 o 
   3   1   9        0.15        2.40      3.84 o 
 -10   2   9        2.76        3.09      7.38 o 
  -9   2   9        0.70       -0.11      3.09 o 
  -8   2   9       33.86       33.82      2.81 o 
  -7   2   9       24.38       22.15      2.49 o 
  -6   2   9       11.60       12.84      2.45 o 
  -5   2   9       11.66       11.57      1.93 o 
  -4   2   9       36.61       36.01      1.72 o 
  -3   2   9       30.29       26.47      1.18 o 
  -2   2   9       74.91       67.58      2.29 o 
  -1   2   9        0.01        1.05      1.52 o 
   0   2   9        0.21       -0.23      1.57 o 
   1   2   9        0.10        0.20      2.95 o 
   2   2   9       68.87       65.58      3.87 o 
   3   2   9       29.47       20.57      4.41 o 
 -10   3   9        0.32       -9.08      9.08 o 
  -9   3   9        6.73       11.79      3.15 o 
  -8   3   9       11.49       10.72      2.76 o 
  -7   3   9        0.05        0.37      2.28 o 
  -6   3   9       89.05       83.13      2.92 o 
  -5   3   9       10.24       12.72      2.00 o 
  -4   3   9       40.32       41.18      1.77 o 
  -3   3   9       21.09       18.35      1.14 o 
  -2   3   9      150.18      144.64      2.44 o 
  -1   3   9        9.46        8.93      1.68 o 
   0   3   9        6.95        5.98      1.54 o 
   1   3   9        2.18        3.26      3.07 o 
   2   3   9        8.18        9.17      3.24 o 
   3   3   9        0.46        0.50      3.87 o 
 -10   4   9        4.30        5.54      8.06 o 
  -9   4   9        1.33        2.95      3.53 o 
  -8   4   9        0.54       -1.76      2.82 o 
  -7   4   9        1.80        1.06      2.61 o 
  -6   4   9       25.53       30.51      2.21 o 
  -5   4   9       13.94       12.81      1.83 o 
  -4   4   9      211.01      214.38      2.90 o 
  -3   4   9       43.39       45.66      1.68 o 
  -2   4   9       23.56       20.73      1.73 o 
  -1   4   9       28.29       28.92      1.93 o 
   0   4   9        1.49       -0.64      2.08 o 
   1   4   9        4.13        2.94      2.98 o 
   2   4   9        1.78        0.60      3.13 o 
   3   4   9       31.64       32.20      4.79 o 
 -10   5   9        4.63        9.75     10.12 o 
  -9   5   9        7.13        7.13      4.03 o 
  -8   5   9       35.86       41.63      3.08 o 
  -7   5   9      108.84      100.92      3.80 o 
  -6   5   9       70.00       71.66      2.83 o 
  -5   5   9       76.83       71.48      2.41 o 
  -4   5   9        0.47        2.46      1.39 o 
  -3   5   9       27.47       27.25      1.22 o 
  -2   5   9       27.61       26.01      1.87 o 
  -1   5   9       18.95       20.96      2.67 o 
   0   5   9        8.61       12.17      2.42 o 
   1   5   9        0.42        0.05      3.27 o 
   2   5   9        1.29       -0.66      3.20 o 
   3   5   9        3.82        1.88      5.44 o 
 -10   6   9        4.53       -0.35      6.21 o 
  -9   6   9        2.44        4.69      3.96 o 
  -8   6   9       44.74       46.83      3.20 o 
  -7   6   9        1.90        1.25      2.53 o 
  -6   6   9       93.83       92.81      2.85 o 
  -5   6   9        7.03        8.29      1.80 o 
  -4   6   9       16.81       19.43      1.64 o 
  -3   6   9        9.26        8.33      2.38 o 
  -2   6   9        6.17        4.31      2.10 o 
  -1   6   9      101.94      102.13      3.81 o 
   0   6   9       16.21       16.52      2.65 o 
   1   6   9        1.69        3.90      3.15 o 
   2   6   9        0.13        0.55      3.05 o 
   3   6   9       17.58       14.54      5.94 o 
  -9   7   9       39.14       45.30      4.84 o 
  -8   7   9        0.39        1.02      3.00 o 
  -7   7   9       22.47       22.84      2.75 o 
  -6   7   9       22.84       24.50      2.54 o 
  -5   7   9        3.88        3.96      1.73 o 
  -4   7   9       32.32       31.22      2.39 o 
  -3   7   9       58.18       61.96      3.17 o 
  -2   7   9        1.67        2.36      2.11 o 
  -1   7   9        6.94        7.09      2.73 o 
   0   7   9      148.13      140.91      4.16 o 
   1   7   9        3.00        0.20      3.46 o 
   2   7   9        7.04        7.47      3.33 o 
   3   7   9        0.69        0.58      5.66 o 
  -9   8   9        1.50        5.43      5.67 o 
  -8   8   9       11.93       20.78      3.72 o 
  -7   8   9        0.64        0.67      3.47 o 
  -6   8   9       22.90       21.69      3.25 o 
  -5   8   9       26.96       27.01      2.50 o 
  -4   8   9        0.18        0.22      2.11 o 
  -3   8   9        5.54        7.71      2.54 o 
  -2   8   9        5.82        5.22      2.29 o 
  -1   8   9       62.70       65.51      3.90 o 
   0   8   9        5.08        6.49      3.45 o 
   1   8   9        0.16       -1.60      3.45 o 
   2   8   9       20.63       21.65      3.92 o 
   3   8   9        2.95        0.06      5.58 o 
  -9   9   9        0.60       -3.00      8.40 o 
  -8   9   9       12.66       19.58      4.25 o 
  -7   9   9        5.82        8.29      3.26 o 
  -6   9   9        0.76        1.56      3.09 o 
  -5   9   9        0.29        1.25      2.73 o 
  -4   9   9        6.45        4.83      2.20 o 
  -3   9   9       14.11       15.88      2.76 o 
  -2   9   9       47.13       44.97      3.05 o 
  -1   9   9       43.45       39.32      3.51 o 
   0   9   9        5.83        4.57      3.39 o 
   1   9   9        0.01        0.73      3.37 o 
   2   9   9        8.74       10.34      4.56 o 
   3   9   9        6.24        2.46      8.22 o 
  -8  10   9        4.55        6.49      4.92 o 
  -7  10   9        0.72       -3.40      3.40 o 
  -6  10   9        0.73        0.94      3.11 o 
  -5  10   9        0.01       -0.82      2.88 o 
  -4  10   9        1.37        0.36      2.08 o 
  -3  10   9      159.83      180.20      4.62 o 
  -2  10   9        0.97        0.92      2.62 o 
  -1  10   9        0.58       -0.37      3.05 o 
   0  10   9        2.82        3.23      3.48 o 
   1  10   9        0.38        0.68      3.95 o 
   2  10   9        1.34        2.96      5.20 o 
   3  10   9        0.08       -5.83      5.83 o 
  -8  11   9        6.30        6.61      6.41 o 
  -7  11   9       15.01       16.03      3.68 o 
  -6  11   9        2.96        4.32      3.40 o 
  -5  11   9        0.07       -2.05      2.95 o 
  -4  11   9        6.37        5.94      3.46 o 
  -3  11   9        4.19        5.87      2.80 o 
  -2  11   9        8.19       13.55      3.22 o 
  -1  11   9       18.23       16.00      3.99 o 
   0  11   9        0.54       -0.52      4.36 o 
   1  11   9        2.21        3.54      4.44 o 
   2  11   9        0.21        0.72      5.39 o 
  -8  12   9       10.29       22.76      8.91 o 
  -7  12   9        4.54        7.03      4.20 o 
  -6  12   9        1.01        3.20      3.52 o 
  -5  12   9        0.01       -0.82      3.13 o 
  -4  12   9        3.01        2.06      3.44 o 
  -3  12   9       14.85       12.80      4.07 o 
  -2  12   9        0.42       -1.65      3.21 o 
  -1  12   9       12.68       10.50      3.88 o 
   0  12   9        0.75        0.40      4.30 o 
   1  12   9        4.09        6.34      5.32 o 
   2  12   9        1.42       -3.97      6.08 o 
  -8  13   9        1.86        6.13      8.17 o 
  -7  13   9       30.52       27.15      6.47 o 
  -6  13   9        0.00       -2.68      3.39 o 
  -5  13   9        0.96        0.88      3.68 o 
  -4  13   9        3.83        6.03      3.74 o 
  -3  13   9       14.77       18.42      4.49 o 
  -2  13   9       76.36       78.68      4.56 o 
  -1  13   9        3.87        6.98      4.02 o 
   0  13   9        0.13        3.44      4.62 o 
   1  13   9       11.83        7.15      6.20 o 
   2  13   9        2.29        7.19      7.54 o 
  -8  14   9        2.28        0.00      8.91 o 
  -7  14   9        7.57       15.68      6.35 o 
  -6  14   9        1.52        3.43      4.36 o 
  -5  14   9        1.76        5.67      3.87 o 
  -4  14   9        2.46        1.55      3.97 o 
  -3  14   9       83.85       82.52      6.77 o 
  -2  14   9        7.46        7.38      3.57 o 
  -1  14   9       14.55       16.70      4.61 o 
   0  14   9        0.63       -4.74      5.66 o 
   1  14   9        1.50        2.41      8.06 o 
  -7  15   9        0.14       -1.48      7.65 o 
  -6  15   9       25.28       24.52      8.92 o 
  -5  15   9        0.69       -0.17      5.49 o 
  -4  15   9        2.22        2.34      4.01 o 
  -3  15   9        3.73        8.04      4.51 o 
  -2  15   9       17.30       21.55      4.03 o 
  -1  15   9        0.23       -3.70      4.52 o 
   0  15   9        0.22        2.45      7.69 o 
   1  15   9       22.76       15.59      9.32 o 
  -6  16   9        0.51        5.83      8.88 o 
  -5  16   9       27.18       32.80      6.48 o 
  -4  16   9        5.72       -0.32      5.49 o 
  -3  16   9        4.77       -0.26      5.66 o 
  -2  16   9        0.03        0.29      5.59 o 
  -1  16   9       24.59       30.29      9.55 o 
   0  16   9        1.64        0.08      7.91 o 
   1  16   9        1.11        4.28      8.01 o 
  -5  17   9        0.08        3.68      8.09 o 
  -4  17   9        7.28        7.35      5.80 o 
  -3  17   9       21.43       21.29      5.77 o 
  -2  17   9        0.05       -3.04      7.51 o 
  -4  18   9        5.97        5.67      8.91 o 
  -3  18   9        0.07        3.92      5.59 o 
  -2  18   9        2.39        2.95      7.96 o 
  -2  19   9        0.00       -1.63      7.72 o 
  -9   0  10        0.89        4.52      3.90 o 
  -8   0  10       15.33       10.55      4.40 o 
  -7   0  10        7.08        5.64      4.12 o 
  -6   0  10        0.32       -0.31      3.67 o 
  -5   0  10       74.49       72.86      4.22 o 
  -4   0  10       30.85       28.73      3.83 o 
  -3   0  10        0.01        2.23      3.56 o 
  -2   0  10       11.56        8.42      3.58 o 
  -1   0  10       10.93       10.92      3.19 o 
   0   0  10        2.54        3.98      4.56 o 
   1   0  10       35.71       33.12      7.67 o 
  -9   1  10        0.20        0.57      3.09 o 
  -8   1  10        0.01       -0.17      2.84 o 
  -7   1  10        9.00        8.77      2.87 o 
  -6   1  10        1.50        2.88      2.48 o 
  -5   1  10        8.72        8.26      2.07 o 
  -4   1  10        1.58        2.35      2.58 o 
  -3   1  10       70.67       71.38      3.25 o 
  -2   1  10      117.38      115.22      3.67 o 
  -1   1  10       60.54       55.62      2.55 o 
   0   1  10        9.44        8.27      2.76 o 
   1   1  10       14.02        9.02      4.51 o 
  -9   2  10        9.15       10.04      4.23 o 
  -8   2  10        0.21        1.89      2.56 o 
  -7   2  10        0.21       -0.96      2.56 o 
  -6   2  10       13.82       12.53      2.63 o 
  -5   2  10       71.75       67.76      3.16 o 
  -4   2  10       41.15       39.51      3.24 o 
  -3   2  10        7.35        9.97      2.47 o 
  -2   2  10       26.58       27.45      2.38 o 
  -1   2  10        1.17        1.20      2.27 o 
   0   2  10        2.68        2.72      2.97 o 
   1   2  10        0.22        0.11      4.41 o 
  -9   3  10        2.62        0.78      3.45 o 
  -8   3  10       10.45       10.81      2.75 o 
  -7   3  10        0.25        1.18      2.49 o 
  -6   3  10       54.83       51.78      2.62 o 
  -5   3  10       19.42       23.65      2.66 o 
  -4   3  10       34.99       38.26      3.16 o 
  -3   3  10       11.76       10.07      2.23 o 
  -2   3  10        0.04       -1.02      2.04 o 
  -1   3  10       31.59       29.66      2.73 o 
   0   3  10        3.99        4.93      3.00 o 
   1   3  10        1.23        6.37      4.06 o 
  -9   4  10        8.48        9.53      4.14 o 
  -8   4  10        7.98        4.54      2.72 o 
  -7   4  10       14.19       16.14      2.66 o 
  -6   4  10       15.72       13.12      2.20 o 
  -5   4  10      140.63      143.68      3.92 o 
  -4   4  10       31.07       28.62      2.75 o 
  -3   4  10        5.91        3.82      2.24 o 
  -2   4  10        6.80        6.11      2.71 o 
  -1   4  10       31.37       29.13      2.76 o 
   0   4  10        4.85        3.29      3.23 o 
   1   4  10        1.98        3.47      3.44 o 
  -9   5  10       21.06       22.06      4.49 o 
  -8   5  10        2.12        0.81      3.04 o 
  -7   5  10       24.50       21.89      2.86 o 
  -6   5  10        6.36        7.64      2.43 o 
  -5   5  10       10.65       11.11      2.71 o 
  -4   5  10       33.67       35.13      2.85 o 
  -3   5  10        0.00        1.33      2.78 o 
  -2   5  10        0.26        1.19      2.67 o 
  -1   5  10        0.19        1.44      2.50 o 
   0   5  10        1.32        3.39      3.27 o 
   1   5  10        2.33        1.24      3.49 o 
  -9   6  10        1.00        4.24      4.77 o 
  -8   6  10        5.50        6.63      3.57 o 
  -7   6  10        0.09        0.98      2.68 o 
  -6   6  10        7.42        8.44      3.01 o 
  -5   6  10        1.22        1.10      2.60 o 
  -4   6  10       30.58       31.44      3.35 o 
  -3   6  10        0.43        0.72      3.03 o 
  -2   6  10       14.11       13.61      2.91 o 
  -1   6  10       19.00       16.46      2.81 o 
   0   6  10        1.94        2.10      3.59 o 
   1   6  10       11.97        8.81      3.49 o 
  -9   7  10        9.61        1.79      8.46 o 
  -8   7  10        1.80       -0.25      4.53 o 
  -7   7  10        3.30        1.55      2.91 o 
  -6   7  10        2.17        3.19      2.87 o 
  -5   7  10       80.78       89.44      3.99 o 
  -4   7  10        2.46        1.90      3.13 o 
  -3   7  10        2.44        2.24      3.22 o 
  -2   7  10        0.73        1.04      3.14 o 
  -1   7  10        4.06        3.29      3.56 o 
   0   7  10       10.60       11.52      3.55 o 
   1   7  10        0.03       -1.33      4.05 o 
   2   7  10        0.62        5.45      6.43 o 
  -9   8  10        0.38       -6.33      9.42 o 
  -8   8  10        6.91        7.24      4.51 o 
  -7   8  10        3.25        1.45      3.80 o 
  -6   8  10        7.50        6.85      3.40 o 
  -5   8  10        8.66        8.26      3.48 o 
  -4   8  10       33.56       38.33      3.72 o 
  -3   8  10        0.54        1.39      3.09 o 
  -2   8  10       52.71       51.15      4.01 o 
  -1   8  10       18.50       23.47      3.82 o 
   0   8  10        7.57        6.82      3.68 o 
   1   8  10        3.96        1.87      4.11 o 
   2   8  10        0.08       -3.02      5.24 o 
  -8   9  10        6.42       -0.80      5.98 o 
  -7   9  10        0.01        0.50      3.91 o 
  -6   9  10        2.66        2.09      3.66 o 
  -5   9  10        3.20        2.15      3.54 o 
  -4   9  10        1.10        3.00      3.32 o 
  -3   9  10        1.29        0.13      3.26 o 
  -2   9  10       10.21       10.92      3.34 o 
  -1   9  10        1.19        0.40      3.46 o 
   0   9  10       35.58       49.67      4.52 o 
   1   9  10       12.20       10.64      4.31 o 
   2   9  10        4.64        7.02      8.41 o 
  -8  10  10       17.58       13.97      9.34 o 
  -7  10  10       28.68       39.10      6.81 o 
  -6  10  10        6.39       12.97      3.81 o 
  -5  10  10        1.10        1.39      3.65 o 
  -4  10  10       35.34       35.97      5.09 o 
  -3  10  10       19.12       19.94      3.55 o 
  -2  10  10       17.84       12.52      3.63 o 
  -1  10  10        1.56       -1.78      3.65 o 
   0  10  10        4.55        3.19      5.70 o 
   1  10  10        0.02        1.26      5.57 o 
   2  10  10        2.85        8.25      8.69 o 
  -7  11  10        4.92        1.40      8.43 o 
  -6  11  10       14.16       21.59      4.25 o 
  -5  11  10        0.03       -0.29      3.73 o 
  -4  11  10       16.82       15.08      4.76 o 
  -3  11  10       29.32       37.78      4.05 o 
  -2  11  10        7.00        4.24      3.49 o 
  -1  11  10       11.08       10.61      4.68 o 
   0  11  10        5.83        2.00      5.76 o 
   1  11  10       34.05       34.85     10.40 o 
  -7  12  10        0.92        0.81      9.21 o 
  -6  12  10       15.89       24.52      7.22 o 
  -5  12  10        0.97        2.93      4.34 o 
  -4  12  10        2.24       -0.03      4.50 o 
  -3  12  10       46.71       51.79      5.22 o 
  -2  12  10       19.88       19.79      4.75 o 
  -1  12  10        0.71       -1.31      5.87 o 
   0  12  10        7.13        8.18      7.75 o 
  -7  13  10        4.62       20.40      8.89 o 
  -6  13  10        0.46       -6.83      8.36 o 
  -5  13  10        1.23        5.76      4.77 o 
  -4  13  10       15.27       11.05      5.47 o 
  -3  13  10       14.78       12.73      5.93 o 
  -2  13  10       12.75       14.02      4.61 o 
  -1  13  10        0.98        6.10      9.08 o 
  -6  14  10        4.81       27.05      8.93 o 
  -5  14  10        1.25       10.90      8.73 o 
  -4  14  10       15.38       19.59      8.21 o 
  -3  14  10        0.70       -1.18      7.76 o 
  -2  14  10        1.75        8.59      6.92 o 
  -6  15  10        4.35        3.91      9.30 o 
  -4  15  10        0.04        8.21      8.35 o 
  -3  15  10        0.23        4.35      7.53 o 
  -4  16  10       16.86       22.33      8.71 o 
  -3  16  10        3.25       -1.53      8.04 o 
  -3  17  10        2.58        3.19      7.57 o 
  -9   1  11        0.35        3.41      6.69 o 
  -8   1  11        0.63        0.76      4.10 o 
  -7   1  11        5.83        6.93      3.89 o 
  -6   1  11        0.03       -0.20      3.12 o 
  -5   1  11        0.72       -0.80      2.80 o 
  -4   1  11        2.70        1.76      2.65 o 
  -3   1  11        4.58        2.99      3.00 o 
  -2   1  11        9.21        7.49      2.91 o 
  -1   1  11        8.72        8.35      3.46 o 
   0   1  11        3.56        5.24      7.30 o 
  -9   2  11        0.10        2.75      8.23 o 
  -8   2  11        0.74        1.58      3.92 o 
  -7   2  11        0.18        3.72      3.71 o 
  -6   2  11        5.47        7.40      3.15 o 
  -5   2  11       21.42       19.21      3.37 o 
  -4   2  11        3.75        2.53      2.76 o 
  -3   2  11        2.35        0.74      2.70 o 
  -2   2  11        0.06       -0.62      2.51 o 
  -1   2  11       13.64       15.85      4.40 o 
   0   2  11        9.10       12.23      7.08 o 
  -8   3  11        9.54        4.98      4.78 o 
  -7   3  11        0.17        2.11      3.74 o 
  -6   3  11        7.89       10.35      3.22 o 
  -5   3  11        2.69        1.70      3.10 o 
  -4   3  11       25.02       32.49      3.24 o 
  -3   3  11        0.40        0.31      2.74 o 
  -2   3  11        1.13        0.31      3.39 o 
  -1   3  11        9.13       10.08      4.41 o 
   0   3  11        2.37        0.26      6.86 o 
  -8   4  11        6.40       -5.23      7.50 o 
  -7   4  11        0.28       -2.98      4.54 o 
  -6   4  11       15.90       16.21      3.41 o 
  -5   4  11       17.47       19.86      3.39 o 
  -4   4  11       35.88       42.52      3.76 o 
  -3   4  11        1.59        0.85      2.82 o 
  -2   4  11        2.13        5.62      3.40 o 
  -1   4  11        6.17        7.74      3.60 o 
   0   4  11        0.39       -5.79      6.76 o 
  -8   5  11        0.16       -1.17      7.02 o 
  -7   5  11        1.07        0.91      4.03 o 
  -6   5  11        2.56        0.59      3.65 o 
  -5   5  11        0.60        3.72      3.20 o 
  -4   5  11       43.34       46.40      3.78 o 
  -3   5  11        0.03        1.65      3.05 o 
  -2   5  11        0.41       -2.36      3.59 o 
  -1   5  11        2.56        0.97      3.45 o 
   0   5  11        0.00       -3.60      7.78 o 
  -8   6  11        0.01        6.03      7.38 o 
  -7   6  11        0.15        5.05      5.32 o 
  -6   6  11       20.63       20.79      4.13 o 
  -5   6  11        9.42        9.57      3.81 o 
  -4   6  11       88.01       89.16      4.77 o 
  -3   6  11        8.17        8.82      3.20 o 
  -2   6  11        3.80        4.74      3.53 o 
  -1   6  11        8.75        9.71      5.36 o 
   0   6  11        1.40        2.57      6.77 o 
  -6   7  11        1.16        3.53      5.43 o 
  -5   7  11        0.87       -2.46      4.77 o 
  -4   7  11        1.01        2.36      3.56 o 
  -3   7  11        0.06       -0.35      3.36 o 
  -2   7  11        0.34        1.02      3.60 o 
  -1   7  11        1.67        1.59      5.21 o 
   0   7  11        1.71       -3.97      5.30 o 
  -6   8  11       11.73       14.74      6.11 o 
  -5   8  11       23.15       22.71      5.86 o 
  -4   8  11        8.17        9.37      4.20 o 
  -3   8  11       18.65       16.20      3.75 o 
  -2   8  11        7.82        7.91      5.09 o 
  -1   8  11        4.09        6.42      5.28 o 
   0   8  11        0.56        2.13      5.02 o 
  -6   9  11        0.31       -0.14      5.77 o 
  -5   9  11        7.24        7.48      7.30 o 
  -4   9  11       11.32       16.14      5.48 o 
  -3   9  11        8.01       12.21      4.09 o 
  -2   9  11       15.47       14.25      5.41 o 
  -1   9  11        0.04       -0.30      7.29 o 
   0   9  11        0.05        6.64      8.01 o 
  -5  10  11        0.03        2.71      5.52 o 
  -4  10  11        5.77       11.43      5.13 o 
  -3  10  11        0.06        1.60      5.12 o 
  -2  10  11        0.99       -0.36      4.95 o 
  -1  10  11        3.28       12.71      7.10 o 
   0  10  11       14.31        7.87      9.24 o 
  -5  11  11        1.28        6.84      6.97 o 
  -4  11  11        1.04       -0.46      5.33 o 
  -3  11  11        8.41        9.31      5.28 o 
  -2  11  11       10.26       21.17      8.35 o 
  -1  11  11        6.08       13.65      9.15 o 
  -5  12  11        2.05       -2.22      8.90 o 
  -4  12  11        0.05       -7.05      7.61 o 
  -4  13  11        2.53       -5.81      8.19 o 
  -4  14  11        4.88        5.71      8.23 o 
  -7   0  12        0.28       -5.36      7.59 o 
  -6   0  12        4.50        3.76      4.91 o 
  -5   0  12        0.25        5.28      7.60 o 
  -4   0  12        1.71        4.44      7.28 o 
  -3   0  12        1.02       -2.98      7.88 o 
  -7   1  12        0.23       -4.53      7.63 o 
  -6   1  12        2.37        2.08      4.18 o 
  -5   1  12        9.95        5.98      5.54 o 
  -4   1  12       16.82       18.25      5.73 o 
  -3   1  12        0.63        1.47      5.39 o 
  -2   1  12        2.03       10.27      7.13 o 
  -7   2  12        4.17        3.27      8.05 o 
  -6   2  12        2.85       -4.98      8.15 o 
  -5   2  12        7.81       10.28      5.14 o 
  -4   2  12        5.66        8.89      4.38 o 
  -3   2  12        0.20        3.59      5.93 o 
  -2   2  12        0.38       -1.78      8.05 o 
  -7   3  12        3.21       -4.66      7.69 o 
  -6   3  12        0.00       -5.40      5.57 o 
  -5   3  12       14.78       10.38      3.80 o 
  -4   3  12       25.76       26.15      4.04 o 
  -3   3  12        3.31        8.30      5.45 o 
  -2   3  12        2.25        9.99      7.64 o 
  -7   4  12       20.56       25.85      6.22 o 
  -6   4  12        0.22       -0.29      5.39 o 
  -5   4  12       11.83       11.65      5.57 o 
  -4   4  12        0.12        0.87      3.77 o 
  -3   4  12        0.00        0.32      6.84 o 
  -2   4  12        2.09       -4.38      7.77 o 
  -7   5  12        3.90        9.58      7.72 o 
  -6   5  12        3.60        8.05      5.52 o 
  -5   5  12        8.27        4.78      7.50 o 
  -4   5  12        7.71        7.95      4.19 o 
  -3   5  12       46.19       48.09      6.50 o 
  -2   5  12       19.79       20.83      8.76 o 
  -7   6  12        4.38       15.76      8.09 o 
  -6   6  12       15.38       16.25      8.32 o 
  -5   6  12       18.12       16.85      5.77 o 
  -4   6  12        4.28       -2.33      5.63 o 
  -3   6  12        0.71       -2.39      5.29 o 
  -2   6  12        6.69       11.01      8.34 o 
  -5   7  12        0.23        1.32      5.16 o 
  -4   7  12        0.36       -1.89      5.08 o 
  -3   7  12        0.01       -4.06      5.30 o 
  -2   7  12        1.83        6.35      7.16 o 
  -5   8  12        4.10        2.17      5.76 o 
  -4   8  12       13.12        6.92      8.02 o 
  -3   8  12        8.42       14.20      7.98 o 
  -2   8  12        0.65       -8.67      9.37 o 
  -5   9  12        2.55        8.89      8.03 o 
  -3   9  12       38.88       34.74     10.32 o 
                                                 
